# Supplementary material for: 4-{2-[(Z)-(5-Methyl-2-fur­yl)methyl­idene­amino]­eth­yl}benzene­sulfonamide
Source: Acta Crystallogr Sect E Struct Rep Online. 2010 Aug 28;66(Pt 9):o2436. doi: 10.1107/S1600536810034045 (PMC3008043; doi:10.1107/S1600536810034045)
Supplement: Supplementary file 2 [file e-66-o2436-Isup2.hkl]

#
# h,k,l, Fc-squared, Fo-squared, sigma(Fo-squared) and status flag
#
data_I
_shelx_title ' kh97new_0m in P-1'
_shelx_refln_list_code          4
_shelx_F_calc_maximum      132.18
_exptl_crystal_F_000       308.00
_reflns_d_resolution_high  0.8331
 
loop_
 _symmetry_equiv_pos_as_xyz
 'x, y, z'
 '-x, -y, -z'
 
_cell_length_a     9.1947
_cell_length_b     9.7592
_cell_length_c     9.8493
_cell_angle_alpha  61.027
_cell_angle_beta   70.650
_cell_angle_gamma  81.574
 
_shelx_F_squared_multiplier     1.000
 
loop_
 _refln_index_h
 _refln_index_k
 _refln_index_l
 _refln_F_squared_calc
 _refln_F_squared_meas
 _refln_F_squared_sigma
 _refln_observed_status
   2   0   0    17470.59    15434.53    188.50 o
   3   0   0      348.29      309.86      5.82 o
   4   0   0      700.31      567.78     10.44 o
   5   0   0      136.22      151.73      6.32 o
   6   0   0      563.11      496.50     12.19 o
   7   0   0        0.76       -4.09      3.24 o
   8   0   0      198.28      178.18     13.46 o
   9   0   0        0.05        7.62      7.31 o
  10   0   0        1.87       13.37      8.87 o
 -10   1   0        0.32       -2.10      8.19 o
  -9   1   0        2.66        4.99     11.60 o
  -8   1   0        6.84        8.51      6.05 o
  -7   1   0        1.15        3.01      3.24 o
  -6   1   0       25.86       24.60      3.91 o
  -5   1   0      302.30      315.61      7.56 o
  -4   1   0       11.48       13.54      2.01 o
  -3   1   0     1395.06     1315.95     17.17 o
  -2   1   0        9.84       11.46      1.53 o
  -1   1   0      224.12      173.82      2.83 o
   0   1   0      335.69      321.47      5.08 o
   1   1   0      118.07      122.31      2.54 o
   2   1   0       86.19       88.31      2.53 o
   3   1   0       69.92       59.90      2.73 o
   4   1   0       33.55       35.50      3.00 o
   5   1   0       49.26       51.98      3.83 o
   6   1   0      121.26      116.32      6.58 o
   7   1   0       30.51       32.39      4.80 o
   8   1   0       83.42       96.32      9.46 o
   9   1   0        2.30        8.97     12.57 o
  10   1   0        6.07        9.75     10.06 o
 -10   2   0        2.21       -6.10     12.09 o
  -9   2   0        2.07        3.77      8.06 o
  -8   2   0        0.21        2.29      5.16 o
  -7   2   0       78.23       84.06      7.25 o
  -6   2   0       28.53       28.92      3.39 o
  -5   2   0      117.76      104.17      4.89 o
  -4   2   0      581.25      513.23      9.26 o
  -3   2   0        1.91        1.03      1.49 o
  -2   2   0     1041.60      899.46     12.02 o
  -1   2   0      187.02      167.29      5.71 o
   0   2   0     1040.47      959.01     13.70 o
   1   2   0      143.25      121.36      2.93 o
   2   2   0     3077.20     2953.97     35.29 o
   3   2   0      127.76      138.59      3.80 o
   4   2   0     1131.59     1085.33     17.38 o
   5   2   0       23.64       23.37      2.70 o
   6   2   0       44.97       41.48      5.62 o
   7   2   0        7.11        0.53      3.35 o
   8   2   0        0.20       -3.04      6.24 o
   9   2   0       11.09       -1.10      6.69 o
  10   2   0       17.86       25.99      9.63 o
 -10   3   0        0.00       -0.32     17.36 o
  -9   3   0        0.42        5.69      8.81 o
  -8   3   0        0.02       -0.23      5.43 o
  -7   3   0       22.12       28.37      5.09 o
  -6   3   0        1.64        3.91      3.07 o
  -5   3   0       12.07       11.97      3.20 o
  -4   3   0      190.38      181.60      7.00 o
  -3   3   0      129.99      126.09      4.18 o
  -2   3   0      484.20      441.22      6.86 o
  -1   3   0        8.18        2.75      1.83 o
   0   3   0       21.84       23.66      2.32 o
   1   3   0       20.54       25.19      1.71 o
   2   3   0        0.03        0.56      1.45 o
   3   3   0      371.54      408.42      8.89 o
   4   3   0      121.49      112.18      4.59 o
   5   3   0        1.87        3.33      2.42 o
   6   3   0        4.35        2.58      3.07 o
   7   3   0       46.75       39.38      5.58 o
   8   3   0        9.23       13.65      6.07 o
   9   3   0        1.84       10.00      8.68 o
  -9   4   0        2.20       14.47      8.89 o
  -8   4   0        1.39        3.90      5.96 o
  -7   4   0       25.67       28.28      5.72 o
  -6   4   0        0.90        1.26      3.53 o
  -5   4   0       65.47       73.43      5.70 o
  -4   4   0      155.32      154.38      6.41 o
  -3   4   0       62.74       73.93      4.59 o
  -2   4   0      962.86      884.55     23.18 o
  -1   4   0        3.80        6.64      1.87 o
   0   4   0      319.44      295.71      6.61 o
   1   4   0      140.18      158.86      4.52 o
   2   4   0      144.43      133.21      4.03 o
   3   4   0      116.95      137.02      4.21 o
   4   4   0      156.24      153.38      5.42 o
   5   4   0        1.66        6.59      3.16 o
   6   4   0       15.34       25.05      5.40 o
   7   4   0        0.11        3.93      4.99 o
   8   4   0        0.99        9.37      6.41 o
   9   4   0        3.44       15.39      8.20 o
  -9   5   0        6.12       12.19      8.44 o
  -8   5   0        1.49       13.32      7.79 o
  -7   5   0       10.97        9.47      5.03 o
  -6   5   0        2.63        1.11      3.68 o
  -5   5   0       64.70       69.17      5.75 o
  -4   5   0       21.92       26.63      3.60 o
  -3   5   0      525.53      510.44     12.08 o
  -2   5   0       92.62       94.12      5.47 o
  -1   5   0      779.44      738.26     14.46 o
   0   5   0       22.49       23.24      3.05 o
   1   5   0       52.89       60.80      4.20 o
   2   5   0       34.69       37.19      3.05 o
   3   5   0      131.82      143.82      6.16 o
   4   5   0       31.32       31.90      4.14 o
   5   5   0      155.68      149.16      7.51 o
   6   5   0        5.11       -0.73      4.51 o
   7   5   0       14.79       14.83      9.84 o
   8   5   0        3.28       11.64      6.70 o
   9   5   0        0.30        8.47      8.71 o
  -8   6   0       13.76       14.18      7.59 o
  -7   6   0       13.86       11.31      7.64 o
  -6   6   0        2.39        6.42      5.17 o
  -5   6   0       18.08       15.40      5.31 o
  -4   6   0        1.06       -2.67      3.81 o
  -3   6   0      139.32      147.15      8.80 o
  -2   6   0       50.80       45.12      9.10 o
  -1   6   0      145.38      146.99      7.11 o
   0   6   0       28.82       32.46      4.12 o
   1   6   0        0.73       -2.58      2.87 o
   2   6   0        0.35       -2.28      3.10 o
   3   6   0       61.81       66.04      5.42 o
   4   6   0        0.37       -2.63      3.17 o
   5   6   0      210.92      206.41     10.29 o
   6   6   0        9.49       14.21      6.04 o
   7   6   0       90.45       89.93     13.13 o
   8   6   0       18.87       29.69     14.60 o
  -7   7   0        4.95       12.87      6.03 o
  -6   7   0       15.84       26.97      6.58 o
  -5   7   0       31.19       44.32      6.62 o
  -4   7   0       19.68       24.55      5.64 o
  -3   7   0       17.44       19.52      6.45 o
  -2   7   0        4.53       11.16      4.82 o
  -1   7   0        3.35        4.43      3.86 o
   0   7   0       52.98       42.12      5.92 o
   1   7   0       32.45       35.75      4.86 o
   2   7   0        3.60        1.76      3.58 o
   3   7   0       81.48       78.57      7.63 o
   4   7   0        5.48        4.83      4.90 o
   5   7   0       30.19       37.30      8.36 o
   6   7   0        0.61        1.10      7.60 o
   7   7   0        9.11       18.27      9.09 o
  -6   8   0       49.39       54.02      8.01 o
  -5   8   0       78.37      101.88      9.37 o
  -4   8   0       48.52       52.31      7.20 o
  -3   8   0       46.36       50.15      6.73 o
  -2   8   0        0.08        4.52      5.31 o
  -1   8   0       40.22       37.33      6.37 o
   0   8   0        7.18        5.53      5.39 o
   1   8   0      202.62      192.86     15.39 o
   2   8   0       15.01        6.67      4.96 o
   3   8   0      163.59      140.23     12.17 o
   4   8   0        6.73        1.32      6.12 o
   5   8   0       10.57        8.84      6.47 o
   6   8   0        4.86       13.51      8.02 o
  -5   9   0        0.68        7.65      5.51 o
  -4   9   0        9.18       17.47      8.77 o
  -3   9   0        3.13        1.35      5.10 o
  -2   9   0       50.05       48.69     10.06 o
  -1   9   0        8.36        4.08      5.61 o
   0   9   0        1.19       -1.10      5.12 o
   1   9   0        9.16        9.63      5.71 o
   2   9   0       34.86       25.49      7.83 o
   3   9   0        6.16        7.84      6.08 o
   4   9   0        1.71        1.84      6.31 o
  -2  10   0        3.17       -3.15      5.85 o
  -1  10   0        2.39      -18.49     36.18 o
   0  10   0        2.41       -0.16      6.00 o
   1  10   0        0.15        4.85      6.13 o
   2  10   0       11.55       20.27      9.90 o
  -3  -9   1       14.49        7.76      8.59 o
  -2  -9   1       32.29       23.16      6.16 o
  -1  -9   1       27.55       20.41      5.90 o
   0  -9   1        8.61        3.21      4.85 o
   1  -9   1        0.55       -4.19      4.85 o
   2  -9   1        0.51       -1.83      5.21 o
   3  -9   1        0.00        1.28      4.39 o
   4  -9   1        1.33        3.53      8.83 o
  -5  -8   1        0.01        3.03      8.73 o
  -4  -8   1       20.95       14.65      6.12 o
  -3  -8   1       15.18       21.05      5.70 o
  -2  -8   1      155.65      135.48     21.52 o
  -1  -8   1       50.74       54.23      6.62 o
   0  -8   1       76.71       83.22      7.37 o
   1  -8   1        0.11       -5.15      3.87 o
   2  -8   1        0.49        2.52      4.11 o
   3  -8   1        2.14        1.79      8.18 o
   4  -8   1        4.07        7.73      4.58 o
   5  -8   1       10.29       22.46      7.70 o
   6  -8   1       13.23       11.66      7.85 o
  -6  -7   1       10.35        8.96     10.74 o
  -5  -7   1       59.62       59.16      8.08 o
  -4  -7   1       44.53       41.03      6.88 o
  -3  -7   1       30.11       25.13      5.70 o
  -2  -7   1       67.56       66.05      6.90 o
  -1  -7   1        3.31        5.39      4.02 o
   0  -7   1       28.07       24.59      5.10 o
   1  -7   1        0.58       -4.76      3.25 o
   2  -7   1        1.48        3.60      3.78 o
   3  -7   1        6.28        4.90      3.78 o
   4  -7   1        2.29        1.80      4.24 o
   5  -7   1        4.70        6.63      4.57 o
   6  -7   1        6.07        3.71      5.89 o
   7  -7   1        0.21       -4.18      6.51 o
  -7  -6   1       14.77       31.76     10.00 o
  -6  -6   1       24.92       19.53      6.96 o
  -5  -6   1        6.25        7.35      5.25 o
  -4  -6   1       68.95       61.12      7.36 o
  -3  -6   1        4.36        1.55      4.21 o
  -2  -6   1        9.68        8.37      3.69 o
  -1  -6   1       15.09       18.61      3.68 o
   0  -6   1       29.12       30.98      3.89 o
   1  -6   1      124.80      115.51      6.93 o
   2  -6   1      174.86      163.91      7.57 o
   3  -6   1      117.41      126.69      6.59 o
   4  -6   1       21.00       21.46      4.30 o
   5  -6   1       22.31       32.65      5.68 o
   6  -6   1        0.00       -0.13      4.35 o
   7  -6   1        8.26       11.07      5.69 o
   8  -6   1        1.20        4.73      5.17 o
  -8  -5   1        2.84       15.09     13.30 o
  -7  -5   1        1.47        7.07      6.26 o
  -6  -5   1       83.12       78.93      7.78 o
  -5  -5   1       15.85       10.64      4.39 o
  -4  -5   1      200.23      200.52      9.19 o
  -3  -5   1        1.38        8.69      3.24 o
  -2  -5   1       23.32       18.46      3.64 o
  -1  -5   1       53.21       58.42      4.53 o
   0  -5   1        6.24        4.68      2.39 o
   1  -5   1       37.44       35.28      3.46 o
   2  -5   1        3.87        0.36      2.63 o
   3  -5   1        1.66        2.75      2.80 o
   4  -5   1        4.63        5.07      3.13 o
   5  -5   1        0.01        4.84      3.58 o
   6  -5   1        1.86       -1.45      4.09 o
   7  -5   1        0.04        0.69      5.13 o
   8  -5   1        2.34        1.63      5.39 o
   9  -5   1        0.37        5.87      7.28 o
  -8  -4   1        0.76        3.15     10.14 o
  -7  -4   1       30.90       31.98      6.26 o
  -6  -4   1      109.34       94.02     10.73 o
  -5  -4   1      169.51      179.23      8.13 o
  -4  -4   1      247.84      236.19      8.28 o
  -3  -4   1        9.72        7.44      2.43 o
  -2  -4   1      216.72      221.58      5.31 o
  -1  -4   1      295.29      303.16      7.20 o
   0  -4   1      238.29      261.35      6.83 o
   1  -4   1       48.65       61.49      3.49 o
   2  -4   1       56.06       61.15      4.69 o
   3  -4   1       22.37       21.82      3.27 o
   4  -4   1       11.78        5.85      2.92 o
   5  -4   1        7.79        7.22      3.61 o
   6  -4   1        8.21        4.79      4.10 o
   7  -4   1        0.64        2.42      4.30 o
   8  -4   1        2.15        0.54      5.19 o
   9  -4   1        0.56        4.94      9.98 o
  -9  -3   1       37.22       37.43     21.17 o
  -8  -3   1        1.59       -0.41      7.38 o
  -7  -3   1       37.67       35.56      6.79 o
  -6  -3   1        8.64        5.55      3.28 o
  -5  -3   1      348.29      356.79      9.77 o
  -4  -3   1       73.07       93.93      4.82 o
  -3  -3   1      781.92      833.95     17.52 o
  -2  -3   1      301.75      342.23      6.10 o
  -1  -3   1      134.69      134.35      3.98 o
   0  -3   1        0.43       -2.18      1.75 o
   1  -3   1      156.49      143.41      9.09 o
   2  -3   1      117.27      134.38      4.05 o
   3  -3   1      623.72      603.91     10.93 o
   4  -3   1      224.12      238.13      6.01 o
   5  -3   1      152.86      165.36      6.72 o
   6  -3   1        0.31       -1.41      3.27 o
   7  -3   1       17.03       15.70      4.65 o
   8  -3   1       12.11       22.98      7.52 o
   9  -3   1        4.01       -5.70      5.37 o
  10  -3   1        0.01       19.79     13.95 o
  -9  -2   1        8.39        5.64      8.12 o
  -8  -2   1        3.83        3.89      6.77 o
  -7  -2   1        0.02        3.00      3.77 o
  -6  -2   1       45.22       43.18      4.86 o
  -5  -2   1       43.62       46.51      3.46 o
  -4  -2   1       71.73       70.47      3.63 o
  -3  -2   1      259.02      256.67      5.74 o
  -2  -2   1      267.35      284.78      5.60 o
  -1  -2   1        0.41       -0.16      1.05 o
   0  -2   1      751.26      782.64     24.93 o
   1  -2   1      560.58      518.65     14.99 o
   2  -2   1       24.79       23.42      2.29 o
   3  -2   1      343.10      308.95      5.18 o
   4  -2   1        4.19        4.95      1.78 o
   5  -2   1      553.09      595.29     12.25 o
   6  -2   1       33.77       27.35      5.18 o
   7  -2   1       71.05       76.22      7.35 o
   8  -2   1        4.77        4.89      5.88 o
   9  -2   1        2.09       10.38      6.68 o
  10  -2   1        0.50       -2.48      8.18 o
  -9  -1   1        7.79        3.78      7.16 o
  -8  -1   1        9.46        1.48      8.03 o
  -7  -1   1       85.08       79.17      6.46 o
  -6  -1   1       97.71      103.22      6.40 o
  -5  -1   1        5.44        4.15      2.09 o
  -4  -1   1      213.42      234.43      6.31 o
  -3  -1   1      109.17      121.25      4.03 o
  -2  -1   1      455.78      461.99     12.21 o
  -1  -1   1     1243.37     1344.19     17.34 o
   0  -1   1    10083.85    11928.84    349.32 o
   1  -1   1     3765.21     3511.47     92.19 o
   2  -1   1    10631.97    10111.06    108.59 o
   3  -1   1      870.67      748.24      9.82 o
   4  -1   1     1211.90     1147.08     15.43 o
   5  -1   1      466.11      439.25     10.53 o
   6  -1   1      219.23      192.52      7.50 o
   7  -1   1      150.03      155.63      8.80 o
   8  -1   1      122.68      113.25     15.95 o
   9  -1   1        7.30       14.38      6.69 o
  10  -1   1        6.48       15.77      9.07 o
 -10   0   1        2.43        4.51      9.24 o
  -9   0   1       19.64       17.85     14.52 o
  -8   0   1       14.26        3.78      8.11 o
  -7   0   1      371.89      370.21     11.57 o
  -6   0   1       37.18       40.95      4.59 o
  -5   0   1       85.18       80.65      5.24 o
  -4   0   1        0.97        1.04      1.95 o
  -3   0   1      578.87      536.72     10.06 o
  -2   0   1        6.36        2.92      1.51 o
  -1   0   1      489.89      488.66      7.79 o
   1   0   1     1335.25     1211.10     16.21 o
   2   0   1       18.00       16.57      1.51 o
   3   0   1     3062.15     2756.31     30.69 o
   4   0   1       30.88       24.25      2.44 o
   5   0   1      354.33      326.97      8.61 o
   6   0   1        1.45        0.31      2.66 o
   7   0   1      101.95      109.33      8.26 o
   8   0   1       35.87       36.60      5.17 o
   9   0   1       46.70       54.76      8.82 o
  10   0   1        1.75       -2.78      9.09 o
 -10   1   1        4.91        1.66      8.65 o
  -9   1   1       15.33       17.20      9.14 o
  -8   1   1        0.14        5.70      5.90 o
  -7   1   1       33.42       31.46      4.89 o
  -6   1   1        2.49        4.90      3.23 o
  -5   1   1        2.10        1.07      2.60 o
  -4   1   1      121.62      124.60      5.81 o
  -3   1   1      164.57      147.44      4.73 o
  -2   1   1      191.34      156.08      4.34 o
  -1   1   1       64.30       69.07      2.45 o
   1   1   1     2061.97     1854.62     29.96 o
   2   1   1       28.96       29.05      4.04 o
   3   1   1      905.13      837.84     11.47 o
   4   1   1        9.23       11.74      2.12 o
   5   1   1      480.14      483.24      9.99 o
   6   1   1        7.00       10.69      3.19 o
   7   1   1      192.25      207.42     13.07 o
   8   1   1        6.23        1.58      4.17 o
   9   1   1       23.19       26.91      9.17 o
  10   1   1        0.03        5.99      9.65 o
  -9   2   1        1.21        5.37      7.83 o
  -8   2   1       14.18       21.59      7.84 o
  -7   2   1        0.46        5.44      2.94 o
  -6   2   1       38.67       32.31      3.60 o
  -5   2   1      109.46      115.99      5.52 o
  -4   2   1        8.97        8.54      2.72 o
  -3   2   1     1127.89     1013.38     16.07 o
  -2   2   1        5.20        3.31      1.91 o
  -1   2   1      580.78      499.42      9.25 o
   0   2   1     1468.85     1323.39     19.44 o
   1   2   1      248.82      214.79      4.90 o
   2   2   1      500.88      477.05      8.37 o
   3   2   1     1403.17     1333.92     17.36 o
   4   2   1        6.79        5.94      2.24 o
   5   2   1      309.28      316.95      8.44 o
   6   2   1       13.66        9.76      3.56 o
   7   2   1       13.37       10.97      4.18 o
   8   2   1        3.43        1.99      4.52 o
   9   2   1        1.78        9.68      7.16 o
  10   2   1        1.88       10.41     12.25 o
  -9   3   1        0.06       -4.80      9.35 o
  -8   3   1        3.47        6.06      5.31 o
  -7   3   1        3.66        3.17      3.52 o
  -6   3   1       38.46       38.20      4.09 o
  -5   3   1       11.46        6.03      2.69 o
  -4   3   1        3.22        2.90      2.55 o
  -3   3   1       43.14       51.72      3.52 o
  -2   3   1      285.06      237.76      5.76 o
  -1   3   1       25.71       23.07      2.31 o
   0   3   1     2089.93     1837.48     25.23 o
   1   3   1       98.16       99.89      3.60 o
   2   3   1      590.61      525.84      9.39 o
   3   3   1      952.32      932.04     15.01 o
   4   3   1        0.06       -3.11      2.07 o
   5   3   1      593.51      553.38     11.88 o
   6   3   1       39.66       34.01      3.97 o
   7   3   1       10.68       13.34      4.33 o
   8   3   1        9.11       11.65      6.51 o
   9   3   1        9.78        7.58      7.17 o
  10   3   1        0.06        1.06      7.54 o
  -9   4   1        0.36        7.33     17.44 o
  -8   4   1        1.60        3.81      6.34 o
  -7   4   1        9.33        9.86      4.18 o
  -6   4   1        5.43        7.00      4.11 o
  -5   4   1       13.35       10.75      3.84 o
  -4   4   1       33.29       27.98      4.05 o
  -3   4   1       24.34       23.66      2.97 o
  -2   4   1      196.37      182.43      5.32 o
  -1   4   1      137.61      141.80      4.37 o
   0   4   1      191.50      170.15      4.63 o
   1   4   1      611.46      635.38     10.55 o
   2   4   1      247.29      245.67      6.46 o
   3   4   1       34.19       41.98      3.20 o
   4   4   1      280.55      249.09      7.05 o
   5   4   1        4.33        3.16      2.43 o
   6   4   1      179.84      164.40      7.23 o
   7   4   1       21.43       12.13      4.60 o
   8   4   1       19.61       28.31      7.27 o
   9   4   1        2.04        4.85      6.92 o
  -9   5   1        0.71       -3.57      9.90 o
  -8   5   1       48.38       57.89      9.61 o
  -7   5   1        9.06       12.34      4.61 o
  -6   5   1       69.26       66.47      6.57 o
  -5   5   1       10.77        3.66      4.86 o
  -4   5   1      219.15      216.46      8.49 o
  -3   5   1        0.33        4.63      2.87 o
  -2   5   1      617.43      616.65     13.42 o
  -1   5   1       53.07       63.03      3.64 o
   0   5   1       79.66       80.97      3.67 o
   1   5   1      119.05      136.30      4.56 o
   2   5   1       39.10       40.95      3.45 o
   3   5   1        6.95        6.02      2.55 o
   4   5   1       58.50       57.62      4.30 o
   5   5   1       27.72       19.41      3.61 o
   6   5   1       59.03       65.43      5.39 o
   7   5   1       34.03       28.64      6.61 o
   8   5   1       15.37       10.85      6.61 o
   9   5   1        4.89        5.69      7.97 o
  -8   6   1        0.02        3.47      7.71 o
  -7   6   1        2.18        1.78      5.54 o
  -6   6   1        7.64        9.77      5.01 o
  -5   6   1       59.12       58.91      6.85 o
  -4   6   1        0.02        2.96      3.95 o
  -3   6   1       41.85       48.01      5.07 o
  -2   6   1      148.63      160.48      6.70 o
  -1   6   1       59.08       74.80      4.55 o
   0   6   1      122.84      126.88      6.13 o
   1   6   1       86.26       84.18      4.88 o
   2   6   1       34.10       35.64      3.30 o
   3   6   1        0.53       -0.54      2.37 o
   4   6   1      172.95      170.84      8.64 o
   5   6   1       14.85       10.92      3.22 o
   6   6   1      122.94      114.74      7.63 o
   7   6   1        0.00       -4.75      5.19 o
   8   6   1       26.31       32.44     11.28 o
  -7   7   1        0.10       -2.07      6.87 o
  -6   7   1       36.97       29.17      7.21 o
  -5   7   1       10.58        6.60      6.13 o
  -4   7   1      165.03      184.11     11.98 o
  -3   7   1       27.15       26.95      5.86 o
  -2   7   1      112.55      114.56     11.54 o
  -1   7   1        0.00        0.79      4.62 o
   0   7   1       49.10       54.56      6.48 o
   1   7   1        6.70        7.44      4.44 o
   2   7   1      116.30      122.63      7.26 o
   3   7   1      187.91      172.31      9.34 o
   4   7   1       68.13       70.48      7.49 o
   5   7   1      107.81       96.77      7.40 o
   6   7   1        5.22        7.79      5.82 o
   7   7   1        0.68       11.35      8.42 o
   8   7   1        9.40        9.57     11.84 o
  -6   8   1        2.01        1.01      5.88 o
  -5   8   1       11.98        8.15      5.81 o
  -4   8   1        3.29       -3.19      5.03 o
  -3   8   1       26.52       33.76      6.59 o
  -2   8   1       13.09        5.66      6.12 o
  -1   8   1      137.69      134.60     18.22 o
   0   8   1        0.10       -2.87      6.03 o
   1   8   1        9.66       12.45      5.67 o
   2   8   1      140.09      136.90     11.40 o
   3   8   1        1.43        4.89      7.02 o
   4   8   1       59.33       55.82      9.11 o
   5   8   1       23.89       25.58      8.16 o
   6   8   1        1.72        1.41      7.54 o
   7   8   1        4.12       12.16      8.89 o
  -5   9   1       24.46       23.13      6.71 o
  -4   9   1        0.00        0.65      5.58 o
  -3   9   1       17.27        1.21      7.17 o
  -2   9   1        0.79       -7.18      5.33 o
  -1   9   1        2.12       -0.04      9.65 o
   0   9   1        1.55       -0.40      5.58 o
   1   9   1       28.24       14.82      6.28 o
   2   9   1        0.24        5.08      5.43 o
   3   9   1       12.03        6.60      6.29 o
   4   9   1        0.00       -3.37      5.48 o
   5   9   1       18.37       25.48      8.19 o
  -3  10   1        5.38        2.50      6.17 o
  -2  10   1        7.54        4.59      8.44 o
  -1  10   1       12.34       -5.83      6.62 o
   0  10   1        4.81        1.82      6.42 o
   1  10   1       50.57       56.81      9.72 o
   2  10   1        0.01        1.01      6.53 o
   3  10   1       40.41       39.20      8.78 o
   0  -9   2       55.06       39.94     13.53 o
   1  -9   2        2.05      -10.93     12.21 o
   2  -9   2        6.36        2.03      6.53 o
  -3  -8   2        2.65        7.66      8.68 o
  -2  -8   2       80.98       77.24      7.89 o
  -1  -8   2       51.76       57.55      7.60 o
   0  -8   2       51.47       43.88      7.70 o
   1  -8   2       26.17       19.76      7.54 o
   2  -8   2        0.03       -4.45      5.30 o
   3  -8   2        6.20        9.78      6.09 o
   4  -8   2        0.00        3.80      4.87 o
   5  -8   2       22.72       31.38      5.42 o
  -5  -7   2        0.06        9.11      5.66 o
  -4  -7   2        7.42        8.92      6.16 o
  -3  -7   2        0.44        0.07      4.65 o
  -2  -7   2        7.39        7.60      4.59 o
  -1  -7   2        2.64        5.07      4.03 o
   0  -7   2       13.67        8.60      3.83 o
   1  -7   2        2.46        2.53      4.55 o
   2  -7   2       38.42       32.68      6.75 o
   3  -7   2        0.87        3.57      5.76 o
   4  -7   2       21.95       22.93      4.15 o
   5  -7   2        0.10        4.62      4.13 o
   6  -7   2        4.23        9.95      4.80 o
   7  -7   2        0.55       12.89      5.43 o
  -6  -6   2       38.00       28.19      8.20 o
  -5  -6   2       46.72       50.53      7.69 o
  -4  -6   2      106.36       88.72      8.73 o
  -3  -6   2       47.01       55.81      6.94 o
  -2  -6   2      183.18      155.88      9.14 o
  -1  -6   2       16.50        9.66      3.57 o
   0  -6   2      161.10      148.68     17.62 o
   1  -6   2      107.63       99.02      6.85 o
   2  -6   2      114.06      107.44     10.00 o
   3  -6   2      111.74      108.87      7.00 o
   4  -6   2       11.80        7.32      3.40 o
   5  -6   2        4.65        6.50      5.71 o
   6  -6   2        0.03        1.34      4.13 o
   7  -6   2        0.50        9.08      4.99 o
   8  -6   2        1.05        4.48      5.25 o
  -7  -5   2        5.28       23.41      9.90 o
  -6  -5   2       56.53       59.82     10.35 o
  -5  -5   2        0.19        7.03      4.97 o
  -4  -5   2      218.52      197.21      9.08 o
  -3  -5   2        1.85       -0.33      4.57 o
  -2  -5   2      150.38      140.70      7.10 o
  -1  -5   2        6.85        7.19      2.87 o
   0  -5   2      113.73      114.39      5.03 o
   1  -5   2       21.01       29.04      8.49 o
   2  -5   2      155.90      164.92     13.94 o
   3  -5   2       95.95       97.12      5.58 o
   4  -5   2       56.91       55.06      4.34 o
   5  -5   2       31.36       29.74      4.34 o
   6  -5   2        7.12       10.39      4.20 o
   7  -5   2        8.69        7.24      5.01 o
   8  -5   2        3.89        0.99      4.75 o
   9  -5   2        3.85        5.40      7.39 o
  -8  -4   2        0.35        8.76     11.03 o
  -7  -4   2       41.41       59.64     11.99 o
  -6  -4   2       20.40       19.89      4.94 o
  -5  -4   2       26.85       21.97      4.52 o
  -4  -4   2      103.29      101.92      6.35 o
  -3  -4   2      187.63      204.93      6.63 o
  -2  -4   2        4.61        4.99      3.02 o
  -1  -4   2      294.98      339.87      9.27 o
   0  -4   2        2.32        1.48      3.40 o
   1  -4   2      167.71      187.05      8.88 o
   2  -4   2      243.59      220.40     10.86 o
   3  -4   2      130.24      132.34      4.90 o
   4  -4   2       88.60       79.42      6.45 o
   5  -4   2       48.96       51.73      4.55 o
   6  -4   2        0.94        3.16      3.62 o
   7  -4   2        4.54        6.02      4.79 o
   8  -4   2        5.58        4.40      4.94 o
   9  -4   2        0.87        2.78      6.81 o
  -8  -3   2        0.02        1.30      7.31 o
  -7  -3   2        0.21        5.60      4.60 o
  -6  -3   2        0.20       -1.69      3.80 o
  -5  -3   2        6.17        1.71      2.96 o
  -4  -3   2      116.11      117.12      6.00 o
  -3  -3   2      149.98      160.76      5.46 o
  -2  -3   2       95.03       92.33      4.01 o
  -1  -3   2       10.22       11.41      2.02 o
   0  -3   2       19.30       23.08      6.32 o
   1  -3   2       62.46       79.73      5.84 o
   2  -3   2        0.79       -1.85      2.82 o
   3  -3   2       65.35       65.15      3.23 o
   4  -3   2       42.78       43.29      3.50 o
   5  -3   2      113.82      120.35      6.19 o
   6  -3   2        8.87        8.57      3.33 o
   7  -3   2        5.24        3.81      4.03 o
   8  -3   2        2.37        8.07      4.65 o
   9  -3   2        0.03       -1.44      6.71 o
  10  -3   2        0.55        5.09      8.76 o
  -9  -2   2        1.22        4.88      8.20 o
  -8  -2   2        7.93        6.56      7.16 o
  -7  -2   2       18.15       10.55      4.64 o
  -6  -2   2        2.64        2.36      3.33 o
  -5  -2   2       82.28       82.10      5.44 o
  -4  -2   2       90.94       88.52      4.53 o
  -3  -2   2        2.29        1.88      1.97 o
  -2  -2   2      254.99      297.88      5.87 o
  -1  -2   2      291.60      351.09      7.10 o
   0  -2   2        6.45        8.08      2.13 o
   1  -2   2      241.20      241.69     23.24 o
   2  -2   2      237.57      297.33     12.99 o
   3  -2   2     1096.83     1050.20     16.36 o
   4  -2   2      118.49      104.45      3.66 o
   5  -2   2      250.59      259.08      6.28 o
   6  -2   2      107.78      116.15      5.80 o
   7  -2   2       27.39       29.08      5.30 o
   8  -2   2        0.10        4.93      4.51 o
   9  -2   2        5.17       22.30      6.68 o
  10  -2   2        2.82        3.43      7.95 o
  -9  -1   2        4.33       11.11     11.03 o
  -8  -1   2       23.78       16.06      7.92 o
  -7  -1   2      126.96       94.63     16.11 o
  -6  -1   2      254.31      270.48     16.04 o
  -5  -1   2      584.86      566.12     11.73 o
  -4  -1   2      203.18      203.77      6.13 o
  -3  -1   2      299.68      297.83      7.19 o
  -2  -1   2      408.66      437.57      8.31 o
  -1  -1   2      102.49      103.73      3.04 o
   0  -1   2     1840.82     2157.32     31.47 o
   1  -1   2     2609.10     3012.81     75.04 o
   2  -1   2        1.16        0.92      1.72 o
   3  -1   2      153.41      154.60      4.55 o
   4  -1   2      183.84      171.06      4.17 o
   5  -1   2      240.12      251.99      6.65 o
   6  -1   2        2.13        1.66      3.15 o
   7  -1   2       12.27       15.20      4.42 o
   8  -1   2        0.94        8.58      4.90 o
   9  -1   2        8.32        7.45      8.18 o
  10  -1   2        0.98        6.80      8.37 o
  -9   0   2       15.78       28.09      9.91 o
  -8   0   2       63.92       67.73     13.47 o
  -7   0   2       10.73       17.31      5.67 o
  -6   0   2      238.38      224.42      9.03 o
  -5   0   2       90.58       92.47      7.17 o
  -4   0   2       43.43       38.80      3.75 o
  -3   0   2      226.50      194.57      6.24 o
  -2   0   2      326.55      353.79      7.70 o
  -1   0   2      464.11      439.19      7.35 o
   0   0   2     4795.38     5552.73     68.71 o
   1   0   2      980.77     1033.51     16.32 o
   2   0   2     5551.00     5406.02     89.94 o
   3   0   2      713.79      703.23     10.66 o
   4   0   2      586.99      574.40      9.64 o
   5   0   2      268.44      258.81      6.52 o
   6   0   2      942.83      981.80     24.43 o
   7   0   2      177.13      172.39      9.00 o
   8   0   2      544.02      622.90     17.05 o
   9   0   2       41.70       46.38      8.16 o
  10   0   2       57.80       66.54     12.89 o
  -9   1   2       20.67       25.04      9.53 o
  -8   1   2        0.01        5.39      7.17 o
  -7   1   2       11.56       10.67      5.42 o
  -6   1   2        3.53        6.26      3.51 o
  -5   1   2       32.30       33.68      4.32 o
  -4   1   2       71.43       76.65      4.99 o
  -3   1   2      372.65      348.02     11.08 o
  -2   1   2       13.41        9.80      2.12 o
  -1   1   2     2983.51     2726.62     43.50 o
   0   1   2      460.80      454.07      8.97 o
   1   1   2     2143.28     2135.70     50.72 o
   2   1   2      109.25       92.06      3.66 o
   3   1   2     1486.82     1420.37     20.65 o
   4   1   2       44.59       49.47      3.37 o
   5   1   2      757.51      743.76     14.40 o
   6   1   2        1.14       -3.80      2.53 o
   7   1   2       93.24       84.44      6.67 o
   8   1   2        4.79        5.29      3.75 o
   9   1   2        0.04        2.77      5.66 o
  10   1   2        0.10       -3.43     10.06 o
  -9   2   2        0.04        0.21     16.87 o
  -8   2   2        5.61       16.96      8.70 o
  -7   2   2       20.34       21.11      6.30 o
  -6   2   2        4.85        3.15      3.61 o
  -5   2   2        2.60       -0.67      2.88 o
  -4   2   2       90.74       92.78      6.14 o
  -3   2   2       19.96       21.17      3.14 o
  -2   2   2       18.74       18.26      2.46 o
  -1   2   2      960.28      829.92     13.38 o
   0   2   2     1355.29     1230.08     19.70 o
   1   2   2     2977.56     2716.20     40.12 o
   2   2   2      174.57      190.73      5.36 o
   3   2   2      580.83      511.87     10.29 o
   4   2   2      651.47      641.34     12.37 o
   5   2   2      282.40      274.23      7.88 o
   6   2   2      129.36      147.22      6.95 o
   7   2   2       95.81      105.06      6.61 o
   8   2   2        0.05       -0.29      3.98 o
   9   2   2       11.65       10.49      7.34 o
  10   2   2        8.43        3.43      7.65 o
  -9   3   2        1.48       -0.59      7.55 o
  -8   3   2        4.70        5.12      8.86 o
  -7   3   2       42.43       45.88      5.85 o
  -6   3   2       27.22       24.97      4.51 o
  -5   3   2       29.69       24.53      4.12 o
  -4   3   2        1.27       -2.01      2.67 o
  -3   3   2        6.58        9.68      3.09 o
  -2   3   2        1.98        4.53      2.63 o
  -1   3   2      416.18      367.57      8.54 o
   0   3   2      761.26      688.02     12.01 o
   1   3   2     1209.61     1067.15     17.60 o
   2   3   2       60.73       63.82      3.78 o
   3   3   2       39.99       37.57      3.65 o
   4   3   2      268.10      263.95      6.42 o
   5   3   2        0.62        1.69      1.88 o
   6   3   2        0.08       -3.46      2.31 o
   7   3   2       15.81       16.14      3.77 o
   8   3   2       47.02       35.62      6.41 o
   9   3   2        0.57        8.51      6.70 o
  10   3   2        1.06        0.98      7.57 o
  -9   4   2        0.08        8.16      9.09 o
  -8   4   2       42.53       32.38     10.49 o
  -7   4   2        2.89        2.27      4.71 o
  -6   4   2      129.53      120.08      8.10 o
  -5   4   2       29.03       31.87      4.47 o
  -4   4   2      104.68      121.70      7.25 o
  -3   4   2      293.11      259.91      8.60 o
  -2   4   2      104.17      112.42      5.73 o
  -1   4   2      548.56      531.07     11.47 o
   0   4   2     1039.57     1036.20     17.17 o
   1   4   2      174.72      161.29      5.52 o
   2   4   2        8.93        6.38      2.37 o
   3   4   2      242.44      221.31      7.21 o
   4   4   2      255.91      238.14      9.55 o
   5   4   2      120.20      117.77      5.31 o
   6   4   2       33.73       28.96      3.87 o
   7   4   2        0.12       -2.74      2.90 o
   8   4   2        1.17       -2.94      5.15 o
   9   4   2        5.00        1.21      6.28 o
  10   4   2        0.20        6.41     10.79 o
  -8   5   2        2.02       -1.43      7.59 o
  -7   5   2        0.95       -0.97      5.97 o
  -6   5   2       29.51       35.39      6.30 o
  -5   5   2       12.23       12.53      4.46 o
  -4   5   2       53.23       50.10      5.37 o
  -3   5   2        7.50        4.37      3.31 o
  -2   5   2      131.23      134.86      6.35 o
  -1   5   2      342.37      312.25      7.79 o
   0   5   2      509.49      527.60     10.89 o
   1   5   2      323.86      311.63      7.76 o
   2   5   2       61.31       60.18      4.18 o
   3   5   2      471.79      429.63     10.96 o
   4   5   2        0.04        0.98      2.44 o
   5   5   2      436.31      438.61      9.87 o
   6   5   2       21.61       11.62      3.26 o
   7   5   2       62.92       63.80      6.59 o
   8   5   2       15.75       25.46      7.24 o
   9   5   2        7.86       18.23     14.68 o
  -8   6   2        2.00       17.68     13.47 o
  -7   6   2        0.96        5.22      6.54 o
  -6   6   2        2.75       10.71      5.20 o
  -5   6   2        4.04       -0.04      4.76 o
  -4   6   2      105.29      116.44      8.32 o
  -3   6   2      187.62      218.48      8.89 o
  -2   6   2       77.13       80.51      6.03 o
  -1   6   2      736.85      802.40     16.93 o
   0   6   2       43.57       52.15      4.63 o
   1   6   2      300.94      297.88      8.73 o
   2   6   2        0.29       -0.86      2.80 o
   3   6   2       81.03       88.56      6.46 o
   4   6   2      105.52      102.71      6.62 o
   5   6   2       54.42       62.10      4.66 o
   6   6   2       32.71       24.55      4.38 o
   7   6   2       14.60       16.77      6.30 o
   8   6   2        0.30        0.63      6.30 o
   9   6   2        4.11        6.82      7.74 o
  -7   7   2        1.18       -0.21      7.74 o
  -6   7   2        8.47        0.70      5.79 o
  -5   7   2       41.89       45.74      6.82 o
  -4   7   2      145.40      159.57     10.05 o
  -3   7   2       58.55       60.94      6.34 o
  -2   7   2      260.94      283.24     12.99 o
  -1   7   2        2.10        0.93      4.26 o
   0   7   2       38.35       45.64      6.54 o
   1   7   2        1.07        0.29      3.46 o
   2   7   2       79.52       82.35      6.81 o
   3   7   2       50.99       58.42      6.63 o
   4   7   2      211.44      222.51      9.86 o
   5   7   2        5.41        7.20      4.22 o
   6   7   2       18.83       14.62      4.33 o
   7   7   2        0.17       -3.57      3.81 o
   8   7   2        0.14       -3.53      6.23 o
  -6   8   2        1.48       -6.53      6.88 o
  -5   8   2       44.77       47.77      8.44 o
  -4   8   2        0.67        4.87      7.91 o
  -3   8   2      115.77      127.11     10.89 o
  -2   8   2       25.69       25.43      5.19 o
  -1   8   2      139.45      141.52     20.51 o
   0   8   2        0.47       -5.35      3.57 o
   1   8   2      421.62      408.14     13.72 o
   2   8   2      119.41      135.01      8.63 o
   3   8   2      474.74      445.14     15.11 o
   4   8   2       18.23       13.59      5.18 o
   5   8   2       37.99       28.46      6.56 o
   6   8   2        7.32       14.95      6.28 o
   7   8   2        0.26        9.28      8.43 o
  -5   9   2       15.44       21.71      7.39 o
  -4   9   2        7.77        1.92      6.43 o
  -3   9   2       24.13        7.54      6.33 o
  -2   9   2      124.19      125.49     13.08 o
  -1   9   2        2.92       -5.10      5.77 o
   0   9   2      207.81      213.21     14.81 o
   1   9   2        0.21       -4.09      5.67 o
   2   9   2       54.04       54.41      8.67 o
   3   9   2        8.26        5.82      5.97 o
   4   9   2       27.38       34.59      8.21 o
   5   9   2       14.01       22.88      7.64 o
   6   9   2       44.85       34.52     12.49 o
  -4  10   2        3.44       14.83      6.76 o
  -3  10   2        0.06       -2.85      6.20 o
  -2  10   2        0.14       -2.68      9.25 o
  -1  10   2        8.79        1.14      6.63 o
   0  10   2        0.01       -8.50      9.74 o
   1  10   2        5.82       -0.18     11.29 o
   2  10   2        6.66       18.49      7.07 o
   3  10   2        0.86        6.10      6.83 o
   4  10   2        1.78       10.81      7.38 o
   5  10   2        0.93        4.80      6.82 o
   0  11   2        0.31       -9.03     10.58 o
   1  11   2        8.44        4.53      7.26 o
  -1  -8   3       13.03       22.71      6.80 o
   0  -8   3       27.53       24.16      6.80 o
   1  -8   3        0.27       -8.92      8.07 o
   2  -8   3        1.89       -6.81      8.92 o
   3  -8   3        3.65        9.41     11.19 o
   4  -8   3        0.83      -14.85      9.90 o
  -4  -7   3        6.60       12.58      5.92 o
  -3  -7   3       66.81       63.11      7.68 o
  -2  -7   3       12.54       20.41      6.21 o
  -1  -7   3      129.93      128.86     10.56 o
   0  -7   3        3.83        3.55      4.63 o
   1  -7   3      126.66       96.54     16.65 o
   2  -7   3        1.85        0.97      8.27 o
   3  -7   3       75.06       55.81     14.93 o
   4  -7   3        6.10        2.82      5.48 o
   5  -7   3       10.77       16.91      8.19 o
   6  -7   3        0.31       -0.24      3.97 o
  -5  -6   3       11.90       20.23      6.70 o
  -4  -6   3        0.85        5.37      5.17 o
  -3  -6   3       15.07        8.88      4.86 o
  -2  -6   3       42.40       38.44      5.86 o
  -1  -6   3       11.16        9.13      4.15 o
   0  -6   3       32.35       34.42      5.86 o
   1  -6   3       10.57        4.19      8.77 o
   2  -6   3        4.12       -1.91      6.77 o
   3  -6   3       12.94       11.84      9.73 o
   4  -6   3        2.57        2.29      4.71 o
   5  -6   3        2.97        4.09      3.17 o
   6  -6   3        1.62        4.73      3.70 o
   7  -6   3        3.30        8.12      4.62 o
  -6  -5   3        5.27       11.19      6.35 o
  -5  -5   3        6.66       10.97      8.45 o
  -4  -5   3        0.83        0.58      4.81 o
  -3  -5   3        2.55        0.62      4.28 o
  -2  -5   3        1.53        0.84      3.88 o
  -1  -5   3       13.63       11.39      3.50 o
   0  -5   3        0.03       -1.34      2.79 o
   1  -5   3        0.08       -3.26      6.17 o
   2  -5   3        4.13        4.84      4.29 o
   3  -5   3        0.70       22.88      9.90 o
   4  -5   3        0.04       -3.96      7.38 o
   5  -5   3        8.38        4.57      3.09 o
   6  -5   3        2.96        6.96      3.56 o
   7  -5   3        4.59       -1.77      4.85 o
   8  -5   3        3.27        8.71      6.90 o
  -7  -4   3        0.05       12.89     18.66 o
  -6  -4   3        0.09        3.12      7.31 o
  -5  -4   3       69.82       69.91      8.19 o
  -4  -4   3        0.74       -2.52      3.09 o
  -3  -4   3       88.03       89.84      6.72 o
  -2  -4   3       29.77       24.38      3.64 o
  -1  -4   3        0.02       -1.42      2.46 o
   0  -4   3        7.16        6.39      5.22 o
   1  -4   3       39.34       32.84      9.17 o
   2  -4   3       68.56       71.05      7.13 o
   3  -4   3       72.49       75.61     13.30 o
   4  -4   3       24.44       26.49      3.23 o
   5  -4   3       12.97       13.26      3.46 o
   6  -4   3        6.99        2.99      3.30 o
   7  -4   3       21.00       16.48      4.54 o
   8  -4   3        1.36       -2.71      4.42 o
   9  -4   3        0.00        3.31      5.21 o
  -8  -3   3       39.45       19.47     13.63 o
  -7  -3   3        2.26       15.39      6.80 o
  -6  -3   3       57.80       57.12      6.16 o
  -5  -3   3       41.10       38.56      5.14 o
  -4  -3   3      189.30      158.49      9.27 o
  -3  -3   3      363.41      361.53     10.81 o
  -2  -3   3      257.66      303.22      9.23 o
  -1  -3   3      487.47      551.93     12.30 o
   0  -3   3       15.18       15.54      3.21 o
   1  -3   3      142.89      148.65     15.08 o
   2  -3   3        1.29       11.84      6.65 o
   3  -3   3       60.74       63.08     10.95 o
   4  -3   3      135.11      133.05      5.05 o
   5  -3   3       18.56       18.54      3.09 o
   6  -3   3      123.00      156.97     13.07 o
   7  -3   3        1.18       -0.50      3.57 o
   8  -3   3       15.99       20.92      5.87 o
   9  -3   3        0.14        7.36      5.71 o
  10  -3   3        1.14        4.70      7.85 o
  -8  -2   3        1.46        3.25      7.25 o
  -7  -2   3       29.36       14.82      8.86 o
  -6  -2   3      162.83      150.62     12.38 o
  -5  -2   3       76.53       77.55      5.93 o
  -4  -2   3      641.65      655.38     17.21 o
  -3  -2   3        0.02        3.01      2.56 o
  -2  -2   3      324.18      340.08      7.72 o
  -1  -2   3      173.80      191.77      5.53 o
   0  -2   3       93.94       97.94      3.23 o
   1  -2   3      107.83      144.59      8.53 o
   2  -2   3      421.18      432.72     18.30 o
   3  -2   3      279.16      296.75      5.82 o
   4  -2   3       63.99       69.53      4.20 o
   5  -2   3       36.33       43.12      3.89 o
   6  -2   3        8.19        7.32      2.96 o
   7  -2   3       23.40       23.25      3.69 o
   8  -2   3        4.17        7.59      4.57 o
   9  -2   3        2.68       -0.86      5.47 o
  10  -2   3        0.28        7.30      8.48 o
  -8  -1   3       23.30       21.10      9.49 o
  -7  -1   3       49.49       49.03     11.06 o
  -6  -1   3      339.94      341.28     16.77 o
  -5  -1   3       75.56       69.94      6.37 o
  -4  -1   3      568.39      597.01     14.59 o
  -3  -1   3        0.46       -0.84      2.21 o
  -2  -1   3        0.12       -0.42      1.78 o
  -1  -1   3       43.66       47.79      2.64 o
   0  -1   3        6.61        5.80      1.68 o
   1  -1   3        1.50        5.06      3.58 o
   2  -1   3     2300.56     2318.78     49.15 o
   3  -1   3      552.02      515.98     10.05 o
   4  -1   3      743.45      758.43     12.25 o
   5  -1   3       50.62       48.45      3.23 o
   6  -1   3      335.49      337.77      8.95 o
   7  -1   3       16.11       12.21      3.48 o
   8  -1   3      407.60      466.87     15.64 o
   9  -1   3        1.45       -2.02      5.39 o
  10  -1   3      136.45      132.88     24.01 o
  -9   0   3       17.23       30.04     10.68 o
  -8   0   3       15.41       19.15      8.53 o
  -7   0   3        3.26        1.18      5.90 o
  -6   0   3        9.93       15.39      4.16 o
  -5   0   3        1.64        1.98      3.13 o
  -4   0   3       20.37       15.25      3.42 o
  -3   0   3      153.43      180.26      6.39 o
  -2   0   3        0.62       -2.78      1.86 o
  -1   0   3       30.37       36.73      2.44 o
   0   0   3        7.69       10.52      1.76 o
   1   0   3     2023.89     2278.80     34.92 o
   2   0   3       15.92       18.31      2.20 o
   3   0   3       47.58       53.31      2.85 o
   4   0   3        2.47        0.88      1.78 o
   5   0   3      599.53      621.88     11.59 o
   6   0   3       43.37       49.57      3.78 o
   7   0   3       30.88       34.05      4.87 o
   8   0   3       38.59       36.51      5.50 o
   9   0   3        1.99       -1.89      5.23 o
  10   0   3        3.18       14.27      6.87 o
  -9   1   3        1.26       -2.15      8.06 o
  -8   1   3       22.68       22.35     14.68 o
  -7   1   3       20.89       20.44      7.57 o
  -6   1   3       36.81       42.16      5.37 o
  -5   1   3       41.12       37.26      4.54 o
  -4   1   3       90.71       89.54      6.35 o
  -3   1   3      151.41      156.45      6.60 o
  -2   1   3      550.40      554.49     10.48 o
  -1   1   3      319.04      344.96      7.35 o
   0   1   3      336.63      355.68      7.43 o
   1   1   3       72.58       90.71      3.74 o
   2   1   3      288.51      338.31     13.57 o
   3   1   3     1071.71     1026.88     17.38 o
   4   1   3       12.08       29.13      2.99 o
   5   1   3      261.40      255.67      7.49 o
   6   1   3      185.86      186.27      7.57 o
   7   1   3        5.24        6.35      4.10 o
   8   1   3       19.27        5.99      4.55 o
   9   1   3        4.29       10.07      5.92 o
  10   1   3        0.24       12.52      7.67 o
  -9   2   3        0.02        4.69      9.57 o
  -8   2   3       18.46       12.07      8.94 o
  -7   2   3       12.39        7.61     15.01 o
  -6   2   3       86.63       88.10      6.86 o
  -5   2   3       44.87       51.13      5.00 o
  -4   2   3        2.59        2.40      2.91 o
  -3   2   3       21.56       22.07      3.69 o
  -2   2   3       15.16       14.28      2.91 o
  -1   2   3       36.40       36.71      3.19 o
   0   2   3      122.15      107.03      4.88 o
   1   2   3      751.54      737.38     14.66 o
   2   2   3        9.10        4.36      2.26 o
   3   2   3       11.30       10.99      2.55 o
   4   2   3        6.85        7.67      2.67 o
   5   2   3      227.73      232.38      7.26 o
   6   2   3      141.75      143.98      6.86 o
   7   2   3        1.81       -4.07      2.72 o
   8   2   3       27.28       26.78      6.03 o
   9   2   3        6.76       -7.23      4.82 o
  10   2   3        1.51        3.82     10.79 o
  -9   3   3        1.51       -5.50      8.18 o
  -8   3   3        0.01        1.36      7.19 o
  -7   3   3       13.14        8.34      7.29 o
  -6   3   3        0.82        6.36      3.91 o
  -5   3   3        3.56        8.03      3.61 o
  -4   3   3       60.32       58.95      5.07 o
  -3   3   3       30.89       27.14      4.12 o
  -2   3   3      106.34      146.14      9.16 o
  -1   3   3      233.29      222.77      7.06 o
   0   3   3        6.02        3.88      2.63 o
   1   3   3     2003.40     1823.52     28.63 o
   2   3   3       80.97       61.92      4.72 o
   3   3   3      390.03      366.84     11.73 o
   4   3   3      132.77      110.14      6.69 o
   5   3   3        6.46        5.82      2.62 o
   6   3   3      169.82      169.01      7.61 o
   7   3   3       34.45       29.90      6.13 o
   8   3   3       48.29       55.86      8.11 o
   9   3   3        1.36       -0.78      6.31 o
  10   3   3        4.02        6.99      7.44 o
  -8   4   3        4.16        9.34      8.68 o
  -7   4   3       32.98       27.39      8.36 o
  -6   4   3        4.67       13.08      5.00 o
  -5   4   3        2.93        4.20      4.36 o
  -4   4   3        0.04       -4.76      3.19 o
  -3   4   3       84.94       79.53      6.00 o
  -2   4   3       63.42       64.61      5.83 o
  -1   4   3       52.30       46.73      5.02 o
   0   4   3     1073.96     1108.69     21.31 o
   1   4   3     1936.41     1804.94     31.45 o
   2   4   3      390.19      424.91     11.69 o
   3   4   3      299.59      257.55      8.98 o
   4   4   3      129.05      104.33      6.94 o
   5   4   3      137.30      130.57      6.11 o
   6   4   3       98.10      101.39      6.19 o
   7   4   3      139.77      142.07      7.62 o
   8   4   3        3.88        5.30      3.80 o
   9   4   3       38.03       35.94     13.39 o
  10   4   3        2.12        9.40      7.71 o
  -8   5   3       13.21       20.79     10.02 o
  -7   5   3       20.85       32.46      8.59 o
  -6   5   3       26.06       22.79      6.07 o
  -5   5   3       40.20       37.72      6.76 o
  -4   5   3       48.19       56.49      6.11 o
  -3   5   3       42.18       37.88      4.76 o
  -2   5   3      303.23      330.96     13.21 o
  -1   5   3      395.92      410.67     12.38 o
   0   5   3      612.11      692.18     15.89 o
   1   5   3     1300.68     1339.01     27.65 o
   2   5   3      366.13      388.06     11.54 o
   3   5   3      494.67      488.20     12.13 o
   4   5   3      331.07      326.71      9.89 o
   5   5   3      253.68      238.62      7.94 o
   6   5   3       75.29       86.71      5.57 o
   7   5   3      104.24       94.07      6.95 o
   8   5   3        3.70        2.24      3.92 o
   9   5   3       20.78       15.78     11.67 o
  10   5   3        1.58        3.61      7.17 o
  -8   6   3        0.03        2.88      9.25 o
  -7   6   3        0.32       10.94      7.36 o
  -6   6   3        4.40        5.22      6.63 o
  -5   6   3       55.73       42.67      6.89 o
  -4   6   3       29.00       27.23      5.89 o
  -3   6   3      366.28      351.18     16.20 o
  -2   6   3       53.18       58.56      6.41 o
  -1   6   3      151.56      147.96      7.49 o
   0   6   3      228.58      228.20      9.36 o
   1   6   3        6.85        6.15      2.98 o
   2   6   3      317.65      313.16     11.61 o
   3   6   3      282.54      252.03      8.90 o
   4   6   3       34.48       31.22      4.62 o
   5   6   3      255.94      243.60      8.46 o
   6   6   3        0.65        0.29      2.64 o
   7   6   3        4.21        9.69      4.20 o
   8   6   3        9.33        8.28      5.08 o
   9   6   3        0.46        2.84      5.25 o
  -7   7   3        1.05        3.30     10.14 o
  -6   7   3        6.96       -0.82      7.65 o
  -5   7   3       39.45       38.80      7.27 o
  -4   7   3       14.34       22.83      5.98 o
  -3   7   3      341.95      350.03     14.66 o
  -2   7   3       14.07       18.01      6.07 o
  -1   7   3      338.48      338.36     13.90 o
   0   7   3        2.21        3.28      4.46 o
   1   7   3      138.34      143.49      9.20 o
   2   7   3      258.57      242.43     10.57 o
   3   7   3      543.23      534.30     15.78 o
   4   7   3      424.98      424.35     14.10 o
   5   7   3      440.23      414.83     12.70 o
   6   7   3       55.06       56.04      6.95 o
   7   7   3       25.91       23.33      5.18 o
   8   7   3        5.46        8.84      5.27 o
   9   7   3        7.88       14.62     13.22 o
  -6   8   3        1.06        0.67      7.43 o
  -5   8   3       43.49       49.12     10.93 o
  -4   8   3        0.17       -0.92      4.80 o
  -3   8   3       39.25       30.29      6.49 o
  -2   8   3       71.65       66.38     11.59 o
  -1   8   3       16.33       13.20      5.59 o
   0   8   3      200.74      180.43     14.87 o
   1   8   3       23.14       23.84      5.31 o
   2   8   3       36.20       28.88      5.70 o
   3   8   3       20.37       27.58      5.56 o
   4   8   3       11.43       11.12      7.21 o
   5   8   3       54.66       73.11      8.66 o
   6   8   3       69.98       86.32      7.59 o
   7   8   3       29.99       25.82      5.48 o
   8   8   3       10.29       17.01      9.16 o
  -5   9   3        0.07        6.13     16.95 o
  -4   9   3        3.28        0.01      6.38 o
  -3   9   3        0.83       -4.00     11.23 o
  -2   9   3        3.51       10.26      7.65 o
  -1   9   3       49.04       46.58      9.75 o
   0   9   3       11.39        7.62      4.92 o
   1   9   3       32.76       37.35      6.18 o
   2   9   3       15.79       24.38      5.69 o
   3   9   3        2.76        2.62      4.50 o
   4   9   3        2.12       10.96      5.18 o
   5   9   3        0.75        8.37      7.83 o
   6   9   3        0.70       -7.61      7.14 o
   7   9   3        9.36       12.17     12.01 o
  -4  10   3        1.51       -2.92      7.57 o
  -3  10   3        1.98       -4.79      8.55 o
  -2  10   3        1.48        2.90      7.33 o
  -1  10   3        0.01        5.50      7.28 o
   0  10   3        0.26       -5.42      6.28 o
   1  10   3       13.35       17.74     11.37 o
   2  10   3        4.53        8.64      6.55 o
   3  10   3       29.15       51.18      9.41 o
   4  10   3       22.90       38.47      8.93 o
   5  10   3        4.47       10.80      8.59 o
  -1  11   3        0.00       -7.87     10.63 o
   0  11   3        8.34        4.04      7.27 o
   1  11   3        9.38       21.79      8.72 o
   2  11   3        4.20        6.04      7.27 o
   3  11   3       17.63       22.20     14.96 o
  -2  -7   4       15.79       24.77      5.51 o
  -1  -7   4        9.29        6.48      7.08 o
   0  -7   4        4.10        5.22      5.19 o
   1  -7   4        1.20      -14.26     21.50 o
   2  -7   4        1.53        2.27      9.25 o
   3  -7   4        1.61       -6.33      9.09 o
   4  -7   4        2.72       -0.16     10.55 o
   5  -7   4        2.43       -4.06     10.87 o
  -4  -6   4        0.29        7.31      8.52 o
  -3  -6   4       10.61        9.40      4.97 o
  -2  -6   4        1.11       10.65      5.46 o
  -1  -6   4       20.21       16.32      4.85 o
   0  -6   4       16.41        7.15      4.95 o
   1  -6   4        1.02        1.26      8.37 o
   2  -6   4       50.77       45.59     13.47 o
   3  -6   4        7.02        1.62      8.76 o
   4  -6   4       37.76       33.42     12.49 o
   5  -6   4        1.47       -7.42      5.76 o
   6  -6   4       10.15       15.58      5.74 o
  -5  -5   4        0.08        5.83      5.60 o
  -4  -5   4       12.71       16.66      5.77 o
  -3  -5   4       14.05       16.46      5.33 o
  -2  -5   4        0.96       10.81      4.59 o
  -1  -5   4       66.49       65.06      6.21 o
   0  -5   4        9.01       10.65      6.44 o
   1  -5   4       73.62       73.27     18.33 o
   2  -5   4      129.54      106.13     15.45 o
   3  -5   4       24.58       26.28     11.19 o
   4  -5   4       77.07       58.08     13.63 o
   5  -5   4        0.30        3.92      4.77 o
   6  -5   4       11.35       17.56      3.88 o
   7  -5   4        2.59        0.25      3.68 o
   8  -5   4        4.71        6.34      4.56 o
  -6  -4   4        3.22        5.04      6.58 o
  -5  -4   4       46.58       46.00      6.59 o
  -4  -4   4        0.12        2.36      4.09 o
  -3  -4   4      211.73      200.71      9.72 o
  -2  -4   4       68.13       64.05      5.71 o
  -1  -4   4      507.55      496.25     11.57 o
   0  -4   4      131.16      123.39      6.48 o
   1  -4   4      389.80      398.17     25.13 o
   2  -4   4       10.81       18.44      9.41 o
   3  -4   4      184.47      199.56     20.28 o
   4  -4   4       18.41       17.20      9.57 o
   5  -4   4       78.16       77.38      5.83 o
   6  -4   4       13.88       18.52      3.90 o
   7  -4   4       24.09       25.83      4.77 o
   8  -4   4        4.42        4.86      5.93 o
   9  -4   4        6.04        8.95      5.67 o
  -7  -3   4        0.17       15.10      8.01 o
  -6  -3   4       38.19       37.20      7.62 o
  -5  -3   4        3.70        2.95      4.68 o
  -4  -3   4       80.39       80.20      6.79 o
  -3  -3   4       11.19        9.98      4.82 o
  -2  -3   4       56.52       59.65      5.35 o
  -1  -3   4      101.33      115.18      5.81 o
   0  -3   4       53.62       53.76      3.65 o
   1  -3   4      104.57      105.30     31.96 o
   3  -3   4       31.28       32.94      9.73 o
   4  -3   4        0.15        0.57      2.50 o
   5  -3   4       38.21       34.84      6.57 o
   6  -3   4        3.71        0.02      3.11 o
   7  -3   4       13.58       14.07      4.10 o
   8  -3   4        0.37       -3.63      3.86 o
   9  -3   4        0.17        2.11      5.42 o
  -7  -2   4       28.56       43.92     15.49 o
  -6  -2   4       32.09       28.08      7.45 o
  -5  -2   4      406.35      394.33     13.85 o
  -4  -2   4       98.51       94.39      7.32 o
  -3  -2   4      526.72      547.96     14.47 o
  -2  -2   4        0.66       -1.48      2.89 o
  -1  -2   4       49.23       51.66      4.32 o
   0  -2   4       72.95       86.15      5.58 o
   1  -2   4       34.92       47.54      6.54 o
   2  -2   4      237.69      242.88     14.60 o
   3  -2   4       73.16       65.71     10.22 o
   4  -2   4      106.20      112.22      4.63 o
   5  -2   4        1.78        0.63      2.31 o
   6  -2   4        2.80        0.88      2.90 o
   7  -2   4        0.07        3.03      3.48 o
   8  -2   4       13.92        8.99      4.46 o
   9  -2   4        7.86        6.28      5.85 o
  10  -2   4       36.84       36.51      9.63 o
  -8  -1   4       18.83       24.69     10.53 o
  -7  -1   4        2.50        8.74      7.07 o
  -6  -1   4       13.55       18.21      6.78 o
  -5  -1   4      179.19      164.22      8.40 o
  -4  -1   4      115.20      107.95      6.92 o
  -3  -1   4      196.81      218.97      8.01 o
  -2  -1   4      103.57      112.38      5.28 o
  -1  -1   4       53.87       69.58      3.35 o
   0  -1   4      166.02      195.96      6.21 o
   1  -1   4     1304.32     1409.31     27.90 o
   2  -1   4      254.96      287.34      7.61 o
   3  -1   4     1899.15     1849.71     32.44 o
   4  -1   4       12.94        7.62      2.85 o
   5  -1   4       53.34       51.63      4.77 o
   6  -1   4       14.46       14.99      3.10 o
   7  -1   4        1.69        0.53      3.05 o
   8  -1   4        0.54       -0.91      3.79 o
   9  -1   4       16.77       24.57      6.69 o
  10  -1   4        4.54        4.98      7.74 o
  -8   0   4        2.07        7.41      8.15 o
  -7   0   4        7.01       13.62      8.54 o
  -6   0   4        6.88        3.97      5.47 o
  -5   0   4       56.63       62.10      6.46 o
  -4   0   4       25.01       25.54      4.53 o
  -3   0   4      407.93      451.13     11.74 o
  -2   0   4      144.46      175.14      6.08 o
  -1   0   4     1244.19     1378.76     21.73 o
   0   0   4       99.96      139.80      4.09 o
   1   0   4      679.51      780.84     13.46 o
   2   0   4      522.48      579.35     16.24 o
   3   0   4        3.84        1.32      2.14 o
   4   0   4       41.83       40.85      2.87 o
   5   0   4        1.70        0.47      2.14 o
   6   0   4       35.31       32.41      3.85 o
   7   0   4        9.21        8.80      2.92 o
   8   0   4       19.31       11.66      3.90 o
   9   0   4       11.44       14.38      5.90 o
  10   0   4       26.76       28.02     10.46 o
  -8   1   4        0.44        6.10      9.41 o
  -7   1   4       27.45       24.73     13.39 o
  -6   1   4       51.49       53.00      9.53 o
  -5   1   4       10.99        6.55      3.97 o
  -4   1   4      342.46      320.75     11.91 o
  -3   1   4       79.43       96.67      7.40 o
  -2   1   4      392.73      395.61     10.07 o
  -1   1   4      830.47      925.33     15.85 o
   0   1   4      313.28      328.87      6.82 o
   1   1   4      326.25      351.54      7.55 o
   2   1   4      231.11      245.59      6.32 o
   3   1   4        1.39        1.94      2.04 o
   4   1   4       74.33       75.20      4.25 o
   5   1   4      294.82      283.74      8.57 o
   6   1   4       20.83       23.88      3.64 o
   7   1   4      255.29      301.58      8.34 o
   8   1   4        5.49        4.49      3.63 o
   9   1   4       14.46       20.95      6.67 o
  10   1   4        0.15        7.79      6.18 o
  11   1   4        1.71       13.09      8.52 o
  -8   2   4        7.71       17.75      9.90 o
  -7   2   4        8.27        6.28      8.13 o
  -6   2   4       36.49       48.93      9.55 o
  -5   2   4        4.89        9.64      3.85 o
  -4   2   4        1.33        3.24      3.17 o
  -3   2   4        9.31        8.11      2.82 o
  -2   2   4      208.72      220.55      7.77 o
  -1   2   4      104.28      107.74      5.62 o
   0   2   4        1.11        7.66      2.69 o
   1   2   4      276.02      270.48     10.06 o
   2   2   4        9.49       11.09      2.60 o
   3   2   4       70.74       67.12      4.46 o
   4   2   4        3.49       14.58      3.31 o
   5   2   4        0.85       -1.28      2.45 o
   6   2   4       26.12       27.14      3.86 o
   7   2   4       36.30       39.72      4.60 o
   8   2   4       87.90       99.83      7.07 o
   9   2   4        4.72        9.32      5.00 o
  10   2   4        6.75       16.60     15.17 o
  11   2   4        3.12       -3.89     11.52 o
  -8   3   4       19.11       11.88      8.42 o
  -7   3   4        0.19       -8.21      6.60 o
  -6   3   4       83.26       63.18     10.09 o
  -5   3   4       10.67       13.66      4.27 o
  -4   3   4       37.57       43.87      5.05 o
  -3   3   4       34.82       24.09      4.96 o
  -2   3   4        6.14        7.51      2.83 o
  -1   3   4      155.82      147.48      7.83 o
   0   3   4      338.83      289.84     11.75 o
   1   3   4        1.03        3.51      1.83 o
   2   3   4       83.87       63.90      5.08 o
   3   3   4       21.93       15.82      5.50 o
   4   3   4       19.16       15.78      3.71 o
   5   3   4        4.43        1.09      3.37 o
   6   3   4       21.79       16.58      3.39 o
   7   3   4        0.35       -3.57      2.38 o
   8   3   4       61.84       64.08      8.00 o
   9   3   4        0.79        1.89      4.21 o
  10   3   4        5.33        1.78      6.79 o
  -8   4   4       30.21       23.96     11.19 o
  -7   4   4        3.22       -7.79      7.53 o
  -6   4   4      206.83      211.61     15.77 o
  -5   4   4        6.43       10.57      4.84 o
  -4   4   4      159.47      159.02      9.22 o
  -3   4   4        0.22       -4.16      3.31 o
  -2   4   4      214.00      222.68      8.90 o
  -1   4   4        6.83       11.43      4.09 o
   0   4   4     2461.36     2577.03     49.02 o
   1   4   4      177.26      193.23      8.94 o
   2   4   4     2760.52     3017.05     56.10 o
   3   4   4        6.47        8.63      3.39 o
   4   4   4      386.75      397.64     15.74 o
   5   4   4       67.76       75.91      8.81 o
   6   4   4      262.70      269.81      8.75 o
   7   4   4        0.50        0.74      2.56 o
   8   4   4       88.13       91.79      7.41 o
   9   4   4        8.95       12.55      5.87 o
  10   4   4       10.04        7.26      5.92 o
  -8   5   4        1.92        4.68     16.06 o
  -7   5   4        0.08       13.26      9.30 o
  -6   5   4       15.15       -0.38      6.50 o
  -5   5   4        2.38       11.09      5.41 o
  -4   5   4        7.43       12.92      3.71 o
  -3   5   4       18.30       12.94      4.08 o
  -2   5   4        1.63       -2.22      3.63 o
  -1   5   4       89.04      104.22      7.47 o
   0   5   4       67.98       49.75      5.45 o
   1   5   4      198.77      198.37      9.25 o
   2   5   4       91.01       87.08      6.55 o
   3   5   4      149.19      147.43      8.20 o
   4   5   4       30.76       29.96      4.61 o
   5   5   4       15.94       12.21      4.49 o
   6   5   4       58.18       63.31      5.02 o
   7   5   4        2.37       -3.90      2.60 o
   8   5   4       22.44       24.40      6.01 o
   9   5   4        2.19       -0.13      4.93 o
  10   5   4        6.43        0.86      6.86 o
  -7   6   4        0.88        9.31      9.21 o
  -6   6   4        0.14        3.29      6.93 o
  -5   6   4       24.46       31.84      7.81 o
  -4   6   4       89.98       77.95      8.72 o
  -3   6   4       75.21       69.72      6.85 o
  -2   6   4      312.26      300.32     12.28 o
  -1   6   4      148.07      148.51      9.20 o
   0   6   4       15.98       16.50      4.96 o
   1   6   4      140.74      152.08      8.57 o
   2   6   4       66.48       81.57      6.67 o
   3   6   4       17.71       20.03      4.45 o
   4   6   4      799.68      763.74     22.60 o
   5   6   4        0.04        0.23      3.39 o
   6   6   4      363.65      386.02     11.21 o
   7   6   4        4.69        1.39      3.33 o
   8   6   4       13.70       17.05      5.75 o
   9   6   4        6.18       10.93      5.77 o
  10   6   4        6.84        8.11      5.98 o
  -7   7   4        2.19       -1.52      9.65 o
  -6   7   4        0.18        5.47      7.05 o
  -5   7   4       12.49       19.68      7.67 o
  -4   7   4       32.78       21.46      6.51 o
  -3   7   4      205.74      198.15     13.81 o
  -2   7   4      121.31      117.94     15.60 o
  -1   7   4       58.00       49.53      7.57 o
   0   7   4        1.66        0.58      4.39 o
   1   7   4        4.28        5.08      3.92 o
   2   7   4        0.72       -3.47      3.86 o
   3   7   4        0.98       -3.92      3.28 o
   4   7   4      312.10      306.17     11.04 o
   5   7   4        6.78        3.17      4.32 o
   6   7   4      101.44      109.59      8.62 o
   7   7   4       45.70       38.33      6.12 o
   8   7   4        1.83        2.47      4.89 o
   9   7   4        9.39       14.09     10.13 o
  -6   8   4        7.08       12.98     11.84 o
  -5   8   4        1.35       -1.05     12.06 o
  -4   8   4        0.37       -5.90      5.72 o
  -3   8   4        6.40        3.24      5.52 o
  -2   8   4       59.73       61.17      8.59 o
  -1   8   4       69.55       78.85     10.48 o
   0   8   4      222.69      241.27     19.25 o
   1   8   4       10.93       11.39      5.39 o
   2   8   4      114.09      104.83      8.77 o
   3   8   4       64.61       60.56      8.03 o
   4   8   4       27.61       18.60      5.73 o
   5   8   4       54.43       53.55     12.89 o
   6   8   4        7.80       11.71      6.03 o
   7   8   4        4.39        0.87      4.42 o
   8   8   4        3.63        6.23      6.02 o
  -5   9   4        8.25        8.43      9.06 o
  -4   9   4        0.95        5.35      8.66 o
  -3   9   4       78.98       85.70     17.03 o
  -2   9   4       14.27        5.59      6.30 o
  -1   9   4       58.92       77.96      9.38 o
   0   9   4      104.07      113.73      9.76 o
   1   9   4        4.70        7.77      5.43 o
   2   9   4       87.02       81.73      8.51 o
   3   9   4       35.89       35.34      6.65 o
   4   9   4       12.49        4.91      5.54 o
   5   9   4       80.60       89.86     12.31 o
   6   9   4       22.98       17.18      6.72 o
   7   9   4       14.56       10.30      5.56 o
  -4  10   4        1.19      -13.18      8.84 o
  -3  10   4       23.53       34.06     10.14 o
  -2  10   4        4.88        6.03      8.34 o
  -1  10   4       24.33       46.05     10.38 o
   0  10   4        0.42       -4.87      7.04 o
   1  10   4        9.64       30.25      8.53 o
   2  10   4       14.76       12.03      7.23 o
   3  10   4       31.66       36.04     10.75 o
   4  10   4        5.75        7.43      6.89 o
   5  10   4       13.94       11.97      8.50 o
   6  10   4        0.33        5.60      8.67 o
  -2  11   4        3.80       -3.90      9.17 o
  -1  11   4        9.36        5.54      8.15 o
   0  11   4        3.39        9.22     10.30 o
   1  11   4       16.57       18.83      8.81 o
   2  11   4        1.53       10.71     15.34 o
   3  11   4       18.98       32.07      9.16 o
   4  11   4        0.00       10.11      8.12 o
  -2  -6   5        0.72        5.39      5.06 o
  -1  -6   5        1.65       11.52      5.72 o
   0  -6   5        4.74        7.30      8.49 o
   1  -6   5        2.72       -6.92     11.92 o
   2  -6   5        4.84        6.33      9.41 o
   3  -6   5        0.20        6.17      9.25 o
   4  -6   5        5.84        5.52     10.55 o
   5  -6   5        0.36       -7.46      9.90 o
  -4  -5   5        9.16       16.56      9.34 o
  -3  -5   5        2.06       12.11      7.01 o
  -2  -5   5       19.50       27.08      7.47 o
  -1  -5   5       84.62       73.37     10.98 o
   0  -5   5        4.66        9.07      5.51 o
   1  -5   5       66.18       56.01     13.27 o
   2  -5   5        0.46        2.60      8.44 o
   3  -5   5       13.75       -0.97      7.63 o
   4  -5   5        0.13       -2.43      8.44 o
   5  -5   5       24.50        4.54     10.06 o
   6  -5   5        0.68        3.95      9.65 o
   7  -5   5       16.49       13.35      6.41 o
  -5  -4   5        1.73       11.67      5.99 o
  -4  -4   5       11.26       13.63      5.69 o
  -3  -4   5        3.56        2.40      4.32 o
  -2  -4   5        5.12        4.64      3.98 o
  -1  -4   5       43.94       38.59      4.85 o
   0  -4   5        0.74        4.78      4.32 o
   1  -4   5       34.14       28.18      9.90 o
   2  -4   5        0.14       -2.43      6.65 o
   3  -4   5        8.27       16.71      9.25 o
   4  -4   5        1.68       -0.32      7.30 o
   5  -4   5        0.29       -1.35      4.41 o
   6  -4   5        0.01       -0.89      2.91 o
   7  -4   5       17.46       14.16      4.14 o
   8  -4   5        0.04        0.15      3.97 o
  -6  -3   5       14.72       31.59     13.13 o
  -5  -3   5       39.17       33.68      6.68 o
  -4  -3   5       35.07       40.42      7.28 o
  -3  -3   5       53.78       50.18      7.66 o
  -2  -3   5      116.20      124.39      9.94 o
  -1  -3   5        6.63        6.25      3.72 o
   0  -3   5      211.07      210.15      8.06 o
   1  -3   5        0.14       17.36     24.82 o
   3  -3   5        0.01        4.87      7.14 o
   4  -3   5        0.98       -3.08      7.14 o
   5  -3   5       19.28       12.93      3.17 o
   6  -3   5        7.57        3.99      3.25 o
   7  -3   5        9.03        8.48      3.95 o
   8  -3   5        3.31        3.55      4.16 o
   9  -3   5        0.01       -4.71      4.87 o
  -6  -2   5        2.59       12.10      7.73 o
  -5  -2   5      133.01      124.06     11.01 o
  -4  -2   5       46.81       71.60      8.22 o
  -3  -2   5      285.66      299.79     10.63 o
  -2  -2   5        3.96        1.89      4.33 o
  -1  -2   5      103.19      115.43      7.53 o
   0  -2   5       18.50       18.83      2.79 o
   1  -2   5      260.39      238.85      8.24 o
   2  -2   5      213.07      195.83     13.79 o
   3  -2   5      895.63      885.20     37.64 o
   4  -2   5      255.72      254.22      6.92 o
   5  -2   5      130.58      137.71      5.57 o
   6  -2   5       33.48       39.51      4.70 o
   7  -2   5        0.38        2.61      3.46 o
   8  -2   5        8.28       10.11      4.47 o
   9  -2   5       14.42       20.44      6.21 o
  -7  -1   5        0.32       18.03     25.72 o
  -6  -1   5       16.72       11.56      6.61 o
  -5  -1   5        0.08        3.37      4.62 o
  -4  -1   5      205.21      225.14     10.84 o
  -3  -1   5       47.32       46.92      5.70 o
  -2  -1   5      134.67      157.92      7.77 o
  -1  -1   5       38.30       46.57      5.48 o
   0  -1   5      138.75      144.20     11.83 o
   1  -1   5        0.21       -1.61      2.84 o
   2  -1   5      846.64      958.98     19.86 o
   3  -1   5       35.55       43.75      4.71 o
   4  -1   5      357.71      370.39     10.89 o
   5  -1   5       39.77       44.13      4.05 o
   6  -1   5        0.01       -0.25      2.81 o
   7  -1   5        2.03        3.83      3.27 o
   8  -1   5        7.16        6.58      4.25 o
   9  -1   5        2.29        6.91      5.51 o
  10  -1   5       36.48       32.76     10.38 o
  -7   0   5        9.70        7.98     10.79 o
  -6   0   5        6.25        4.97      7.12 o
  -5   0   5       48.52       46.30      7.19 o
  -4   0   5        0.52        0.79      3.70 o
  -3   0   5      440.31      471.20     12.75 o
  -2   0   5        0.51       -0.37      3.19 o
  -1   0   5      747.83      818.65     16.33 o
   0   0   5        2.55        4.11      1.90 o
   1   0   5      204.81      227.08      7.33 o
   2   0   5      142.83      156.08      7.41 o
   3   0   5       61.12       59.85      4.58 o
   4   0   5      134.72      133.67      6.75 o
   5   0   5      188.45      182.59     10.62 o
   6   0   5        3.07        2.50      2.89 o
   7   0   5       89.85      101.44      6.53 o
   8   0   5        3.53        3.58      3.25 o
   9   0   5        5.17        9.14      6.00 o
  10   0   5        2.19        1.86      7.62 o
  -7   1   5       14.11       17.26     10.44 o
  -6   1   5        2.32       -9.66     11.99 o
  -5   1   5       88.02       81.93      8.61 o
  -4   1   5       30.50       39.14      5.54 o
  -3   1   5      101.15       94.53      7.08 o
  -2   1   5      114.12      125.27      7.35 o
  -1   1   5        0.05       -2.15      2.52 o
   0   1   5     1148.19     1263.58     19.97 o
   1   1   5       55.21       65.54      4.24 o
   2   1   5      231.42      265.05      6.60 o
   3   1   5       51.26       64.60      3.84 o
   4   1   5        6.05        5.49      2.34 o
   5   1   5        0.28       -1.13      2.42 o
   6   1   5       82.67       78.60      5.09 o
   7   1   5       30.65       34.60      4.36 o
   8   1   5        4.37        6.00      3.36 o
   9   1   5       14.40       22.47      7.24 o
  10   1   5        5.75       16.53      8.56 o
  -7   2   5        0.28       -3.03      7.86 o
  -6   2   5        6.79       19.02      9.38 o
  -5   2   5       26.96       23.91      6.50 o
  -4   2   5       43.21       53.22      5.81 o
  -3   2   5       63.96       66.92      5.31 o
  -2   2   5        3.11        4.03      3.07 o
  -1   2   5      245.64      253.58     12.15 o
   0   2   5      169.22      169.95      6.50 o
   1   2   5      646.29      663.57     13.91 o
   2   2   5        1.46        3.18      2.93 o
   3   2   5      117.04      106.43      5.68 o
   4   2   5      157.16      160.67      7.39 o
   5   2   5        1.74       -1.22      2.68 o
   6   2   5        7.03        6.58      3.68 o
   7   2   5       15.20       14.45      3.83 o
   8   2   5        1.02       -1.28      3.60 o
   9   2   5       14.90       24.86      5.84 o
  10   2   5        0.96        4.14      6.10 o
  -7   3   5       18.39       17.72     10.79 o
  -6   3   5       20.18       21.42      8.24 o
  -5   3   5       37.22       27.40      7.81 o
  -4   3   5       61.69       63.21      6.14 o
  -3   3   5        4.05        4.08      3.36 o
  -2   3   5       87.48       94.32      7.11 o
  -1   3   5       58.31       54.54      4.83 o
   0   3   5      165.69      183.06      8.02 o
   1   3   5      217.56      203.19      8.50 o
   2   3   5      601.05      642.42     16.03 o
   3   3   5        0.18       -1.25      2.86 o
   4   3   5      182.47      190.66      8.32 o
   5   3   5       16.85        9.51      3.76 o
   6   3   5       68.04       79.57      6.66 o
   7   3   5      114.94      124.72      7.16 o
   8   3   5       25.20       39.65      5.56 o
   9   3   5       35.28       41.55      6.64 o
  10   3   5        3.13        7.05      5.80 o
  -7   4   5       33.77       20.90     10.53 o
  -6   4   5        5.31        0.71     10.46 o
  -5   4   5       85.12       81.84     10.59 o
  -4   4   5        0.01       -0.37      4.11 o
  -3   4   5        0.04        1.44      3.80 o
  -2   4   5       34.80       30.72      4.95 o
  -1   4   5        1.13        0.41      3.76 o
   0   4   5       18.01       16.91      4.47 o
   1   4   5      177.14      175.10      9.06 o
   2   4   5      350.70      334.05     13.14 o
   3   4   5        2.93        5.47      2.59 o
   4   4   5      107.91      123.26      8.96 o
   5   4   5       31.32       37.71      6.67 o
   6   4   5       82.34      100.21      9.11 o
   7   4   5       18.63       12.57      3.74 o
   8   4   5       68.47       76.03      7.71 o
   9   4   5       24.26       26.24      6.91 o
  10   4   5        7.60       16.51     11.39 o
  -7   5   5       20.13       16.42     17.60 o
  -6   5   5        1.08       -6.15      8.16 o
  -5   5   5       40.16       53.65      9.96 o
  -4   5   5        0.50        3.66      4.43 o
  -3   5   5       17.11       15.36      5.05 o
  -2   5   5        5.82        3.12      3.92 o
  -1   5   5        0.03       -5.30      3.70 o
   0   5   5       43.42       44.10      5.72 o
   1   5   5        3.53        3.25      3.59 o
   2   5   5        2.63        5.25      3.62 o
   3   5   5       37.55       40.69      5.27 o
   4   5   5        2.42        1.40      3.78 o
   5   5   5      108.69      101.41      7.85 o
   6   5   5       29.19       31.27      5.58 o
   7   5   5      129.00      153.01      8.25 o
   8   5   5        6.59       -0.68      4.24 o
   9   5   5       67.22       74.34     13.16 o
  10   5   5        0.60        1.43      5.64 o
  -7   6   5        1.59       -1.11      9.12 o
  -6   6   5       42.52       64.45     13.86 o
  -5   6   5       18.42        7.01      6.81 o
  -4   6   5       42.07       23.43      8.64 o
  -3   6   5      439.77      425.95     24.75 o
  -2   6   5       22.78       33.61      6.06 o
  -1   6   5      454.95      454.89     15.35 o
   0   6   5       39.87       42.48      6.84 o
   1   6   5        0.08       -0.58      3.91 o
   2   6   5       83.16       89.35      7.41 o
   3   6   5       69.15       56.43      6.31 o
   4   6   5      249.95      250.35     10.89 o
   5   6   5      369.28      365.96     13.55 o
   6   6   5      296.17      321.64     18.95 o
   7   6   5       32.32       26.21      4.63 o
   8   6   5       48.41       43.27      7.69 o
   9   6   5        2.15        1.26      4.90 o
  10   6   5        4.29        4.93      5.66 o
  -6   7   5        6.61       14.80     10.29 o
  -5   7   5        1.53       -4.20      7.44 o
  -4   7   5        1.69        1.55      6.48 o
  -3   7   5       37.74       33.70      7.10 o
  -2   7   5        1.70        0.55      4.90 o
  -1   7   5       19.23        6.92      5.19 o
   0   7   5      244.95      238.96     11.91 o
   1   7   5       59.77       68.88      6.71 o
   2   7   5      438.51      462.96     15.35 o
   3   7   5       69.14       55.03      6.58 o
   4   7   5       92.05      111.25      8.56 o
   5   7   5      520.56      493.17     14.73 o
   6   7   5       18.39       17.64      5.20 o
   7   7   5      101.91      100.25      8.69 o
   8   7   5        1.83        3.08      5.20 o
   9   7   5       11.30       18.89      6.27 o
  -6   8   5       12.19       15.48     10.49 o
  -5   8   5        0.00       -3.41      8.73 o
  -4   8   5       18.76       21.73      8.28 o
  -3   8   5       34.90       44.13      9.03 o
  -2   8   5       47.57       58.36      9.27 o
  -1   8   5       36.75       32.71      7.81 o
   0   8   5      138.81      147.05     12.01 o
   1   8   5       40.60       46.71      7.17 o
   2   8   5      136.45      143.68     10.63 o
   3   8   5       39.59       38.74      7.35 o
   4   8   5      108.80      101.14     10.07 o
   5   8   5       21.07       11.02      6.15 o
   6   8   5      128.18      165.93     13.25 o
   7   8   5        0.02        1.85      6.14 o
   8   8   5       77.45       74.19      9.25 o
  -5   9   5        2.24       -6.00     10.71 o
  -4   9   5        2.27       -6.03      7.15 o
  -3   9   5       28.91       21.43      8.26 o
  -2   9   5        3.64       13.38      7.08 o
  -1   9   5       20.33       28.30     10.42 o
   0   9   5        1.18       -4.34      5.31 o
   1   9   5        0.22        3.70      5.38 o
   2   9   5        0.06       -5.80      4.37 o
   3   9   5        2.42        4.18      4.84 o
   4   9   5       79.19      104.96     10.87 o
   5   9   5       12.54       11.40      5.98 o
   6   9   5       44.80       50.52      8.86 o
   7   9   5        3.43        2.50      7.51 o
   8   9   5        0.31       -2.40      6.23 o
  -4  10   5        0.56      -10.02     11.19 o
  -3  10   5        0.00       -9.36      8.02 o
  -2  10   5       10.93       12.73      9.31 o
  -1  10   5        5.97       12.37      9.08 o
   0  10   5        5.75        8.62      6.45 o
   1  10   5        1.24        1.67      7.51 o
   2  10   5       11.68       12.40      6.79 o
   3  10   5        0.14        5.14      5.49 o
   4  10   5       49.60       57.37      8.44 o
   5  10   5        3.93       -1.26      6.32 o
   6  10   5       10.26       30.39      9.86 o
  -2  11   5        6.38        5.98     12.41 o
  -1  11   5       12.95       -1.78      8.60 o
   0  11   5       18.68       25.24     11.44 o
   1  11   5        3.05        4.30      8.49 o
   2  11   5       34.21       75.57     18.10 o
   3  11   5        0.09        7.47      7.91 o
   4  11   5       23.51       39.93      9.59 o
  -2  -5   6        3.39       16.06     14.07 o
  -1  -5   6        0.41       10.96      5.79 o
   0  -5   6       18.12       27.71      7.72 o
   1  -5   6        4.11      -12.48     17.52 o
   2  -5   6        0.11        5.52      9.73 o
   3  -5   6        0.14        3.57      8.27 o
   4  -5   6        6.35        4.06      9.41 o
   5  -5   6        2.86       -0.81     10.06 o
   6  -5   6        0.27      -14.44     10.22 o
  -3  -4   6        0.00        4.70     10.37 o
  -2  -4   6       29.79       43.44      9.48 o
  -1  -4   6       40.27       49.46      6.13 o
   0  -4   6      178.09      184.12     16.14 o
   1  -4   6      137.17      114.20     17.65 o
   2  -4   6       91.44       90.04     16.87 o
   3  -4   6       89.08       82.09     15.58 o
   4  -4   6        3.88        3.08      8.27 o
   5  -4   6       49.81       44.62     13.63 o
   6  -4   6        9.03        3.90      5.52 o
   7  -4   6       30.97       33.98      6.06 o
  -4  -3   6       41.81       43.83     13.72 o
  -3  -3   6       42.50       35.26     12.07 o
  -2  -3   6       32.64       55.68     14.91 o
  -1  -3   6      102.54       96.31      8.75 o
   0  -3   6       17.42       26.34      6.60 o
   1  -3   6       66.43       71.07      9.50 o
   4  -3   6      109.83      103.02     17.36 o
   5  -3   6       38.06       30.21      6.90 o
   6  -3   6       19.15       18.05      3.81 o
   7  -3   6        0.50       -1.26      3.39 o
   8  -3   6        5.77        1.09      4.20 o
  -5  -2   6       35.80       54.65     11.85 o
  -4  -2   6      104.99       88.46     11.27 o
  -3  -2   6       99.74      122.31     10.17 o
  -2  -2   6      109.44      128.80     11.25 o
  -1  -2   6       15.67       19.58      5.61 o
   0  -2   6       45.56       51.15      4.97 o
   1  -2   6       86.59       97.72      5.46 o
   2  -2   6      329.35      319.48     10.91 o
   3  -2   6      333.20      335.06     11.37 o
   4  -2   6      431.28      410.44     12.20 o
   5  -2   6       75.77       67.33      6.07 o
   6  -2   6       15.66       17.07      3.90 o
   7  -2   6        0.89        0.36      3.62 o
   8  -2   6        0.01       -1.35      3.87 o
   9  -2   6        0.06        5.70      5.16 o
  -6  -1   6       12.44       18.04     17.74 o
  -5  -1   6        7.20        2.94     15.86 o
  -4  -1   6       47.06       46.36     13.49 o
  -3  -1   6        1.06        6.63      6.96 o
  -2  -1   6      160.13      154.70     11.78 o
  -1  -1   6      163.80      187.42     10.30 o
   0  -1   6      138.32      160.42      9.50 o
   1  -1   6      177.95      174.61      8.26 o
   2  -1   6       85.87       82.60      5.76 o
   3  -1   6       14.94       11.05      3.56 o
   4  -1   6       38.85       39.70      4.55 o
   5  -1   6        5.42        4.81      3.37 o
   6  -1   6        0.32       -3.24      3.17 o
   7  -1   6        6.47       11.04      3.62 o
   8  -1   6        1.41        0.07      4.04 o
   9  -1   6        1.41       -7.33      4.88 o
  -6   0   6        5.97        5.23     26.30 o
  -5   0   6       54.93       47.55      9.96 o
  -4   0   6       24.13       28.40      6.29 o
  -3   0   6      127.13      136.58     10.15 o
  -2   0   6      148.22      191.08      9.90 o
  -1   0   6        2.34        2.02      3.31 o
   0   0   6      307.67      361.54     11.14 o
   1   0   6       90.16      110.19      7.65 o
   2   0   6      158.34      161.31      8.67 o
   3   0   6      114.22      128.65      6.84 o
   4   0   6       49.29       46.20      5.06 o
   5   0   6      141.66      159.31      8.36 o
   6   0   6       61.55       49.73      5.34 o
   7   0   6       56.83       52.29      5.99 o
   8   0   6       12.51       15.64      4.21 o
   9   0   6        2.36        4.56      5.58 o
  10   0   6        1.66        0.89      7.45 o
  -6   1   6        8.92       17.57     13.70 o
  -5   1   6        6.86        5.87     10.47 o
  -4   1   6        0.03        9.83      5.15 o
  -3   1   6       62.26       66.61      7.26 o
  -2   1   6       20.01       18.18      4.56 o
  -1   1   6        5.75        7.56      3.38 o
   0   1   6      192.15      209.26      8.37 o
   1   1   6       16.99       21.40      3.38 o
   2   1   6      361.18      384.06     10.71 o
   3   1   6       95.97      100.59      5.62 o
   4   1   6      157.11      153.41      7.13 o
   5   1   6        8.61       12.38      4.68 o
   6   1   6       41.35       43.00      5.92 o
   7   1   6       21.42       22.02      5.11 o
   8   1   6        9.56        8.65      3.90 o
   9   1   6        0.04        0.19      4.73 o
  10   1   6        0.00       10.30      8.36 o
  -7   2   6        0.04       16.52      7.60 o
  -6   2   6       10.58       14.36      6.93 o
  -5   2   6       13.81       17.78      6.79 o
  -4   2   6       32.36       41.09      6.25 o
  -3   2   6      101.84      105.95      7.57 o
  -2   2   6       55.90       60.80      6.23 o
  -1   2   6       43.05       44.88      5.38 o
   0   2   6      258.51      252.25      9.56 o
   1   2   6        0.08       -1.85      3.14 o
   2   2   6       88.43       81.95      5.29 o
   3   2   6        8.90       10.06      3.21 o
   4   2   6       20.06       26.08      4.21 o
   5   2   6        0.58        0.27      3.29 o
   6   2   6       12.70        4.44      3.31 o
   7   2   6        0.74       -0.31      3.00 o
   8   2   6        1.00        3.13      3.76 o
   9   2   6        1.52       -0.19      6.48 o
  10   2   6        0.83       12.48      5.85 o
  -7   3   6       26.94       16.18     17.26 o
  -6   3   6       15.81       22.65      7.40 o
  -5   3   6      165.74      143.11     19.86 o
  -4   3   6       10.92       17.14      5.67 o
  -3   3   6      228.02      228.31     10.26 o
  -2   3   6       48.79       47.50      5.48 o
  -1   3   6       87.03       67.42      5.84 o
   0   3   6      534.53      500.56     14.08 o
   1   3   6       17.47       15.30      4.30 o
   2   3   6      229.97      218.67      9.09 o
   3   3   6        0.48       -1.37      3.77 o
   4   3   6       17.73       18.32      4.26 o
   5   3   6       24.96       22.05      4.73 o
   6   3   6        3.07        0.44      3.16 o
   7   3   6        2.00        0.02      3.88 o
   8   3   6        0.09       -3.86      3.60 o
   9   3   6       11.01       12.24      6.79 o
  10   3   6        0.74       10.30      7.17 o
  -7   4   6       22.15       15.70     11.03 o
  -6   4   6       45.86       38.56     11.52 o
  -5   4   6       59.76       55.74     10.23 o
  -4   4   6       68.31       64.65     17.61 o
  -3   4   6       83.89       92.20      7.11 o
  -2   4   6       54.19       59.35      7.66 o
  -1   4   6      140.73      119.56      9.27 o
   0   4   6      487.15      473.36     15.03 o
   1   4   6      340.71      318.38     11.27 o
   2   4   6     1095.63     1089.01     24.86 o
   3   4   6       98.29      108.45      8.48 o
   4   4   6      194.20      221.70     10.66 o
   5   4   6        1.97       -0.73      3.75 o
   6   4   6       55.09       62.35      6.59 o
   7   4   6       40.58       43.25      5.61 o
   8   4   6       54.85       61.19      7.36 o
   9   4   6       43.37       49.09      6.86 o
  10   4   6       28.14       39.33      8.42 o
  -6   5   6        9.17       11.46      9.90 o
  -5   5   6       64.28       54.06     14.03 o
  -4   5   6       11.91       20.15      9.17 o
  -3   5   6      272.13      272.34     12.23 o
  -2   5   6        1.77        4.10      4.66 o
  -1   5   6      726.21      750.09     33.03 o
   0   5   6       10.12        9.19      4.76 o
   1   5   6      350.62      380.44     13.63 o
   2   5   6       47.06       53.52      6.41 o
   3   5   6        3.68        5.95      4.09 o
   4   5   6        2.10        5.71      4.19 o
   5   5   6       86.90       82.26      7.27 o
   6   5   6       11.54       11.73      4.67 o
   7   5   6      156.97      165.12      9.54 o
   8   5   6        9.30        6.72      5.18 o
   9   5   6       22.72       27.25      8.18 o
  10   5   6        0.17        1.95      6.54 o
  -6   6   6        1.07       -2.94     10.95 o
  -5   6   6        0.43       -2.75      7.74 o
  -4   6   6       19.89       10.87      8.52 o
  -3   6   6        1.05        1.14      6.07 o
  -2   6   6      323.89      304.08     12.46 o
  -1   6   6       45.80       42.18      6.79 o
   0   6   6       17.39       18.34      5.38 o
   1   6   6      106.58      102.49      8.63 o
   2   6   6      180.32      215.05     14.07 o
   3   6   6      118.72      117.61      8.77 o
   4   6   6        1.37        2.59      4.33 o
   5   6   6      321.86      308.34     12.73 o
   6   6   6       50.39       49.79      7.04 o
   7   6   6      184.75      191.71     17.09 o
   8   6   6        0.16        2.28      4.81 o
   9   6   6       11.05        8.76      5.89 o
  10   6   6        0.25        1.93      6.00 o
  -6   7   6        2.83        2.81      9.33 o
  -5   7   6       68.78       99.59     25.31 o
  -4   7   6        0.25       -8.26      9.49 o
  -3   7   6       10.13       16.67      7.69 o
  -2   7   6       54.55       62.50      7.95 o
  -1   7   6        0.11        5.57      5.32 o
   0   7   6        1.59       20.12      5.46 o
   1   7   6        1.66        2.09      4.76 o
   2   7   6       95.17      111.05      9.12 o
   3   7   6       16.22       13.03      5.05 o
   4   7   6        3.31        3.79      4.92 o
   5   7   6       34.98       36.12      6.30 o
   6   7   6       10.06       17.06      6.52 o
   7   7   6        0.02       -0.10      5.02 o
   8   7   6       22.46       19.41     12.25 o
   9   7   6        7.48        0.85      5.47 o
  -5   8   6        3.23        2.84     12.33 o
  -4   8   6        0.33       14.40      8.62 o
  -3   8   6        0.73       -1.24      6.58 o
  -2   8   6        0.03      -12.66      9.44 o
  -1   8   6        0.84        1.50      6.78 o
   0   8   6       19.24       17.16      6.80 o
   1   8   6        1.83        5.18      4.85 o
   2   8   6       27.83       29.52      6.56 o
   3   8   6       10.27       10.15      5.23 o
   4   8   6        0.49       -6.39      4.26 o
   5   8   6       17.18       12.82      6.34 o
   6   8   6        6.07        5.79      5.80 o
   7   8   6       17.63       21.39      8.42 o
   8   8   6        0.45       -1.31      5.14 o
   9   8   6        7.00       12.14      6.72 o
  -4   9   6        0.30        6.26     10.79 o
  -3   9   6       50.32       63.14     20.35 o
  -2   9   6        3.65        9.21      7.68 o
  -1   9   6       98.99      113.20     22.17 o
   0   9   6        2.25       -1.24      5.88 o
   1   9   6       17.31       21.14      7.24 o
   2   9   6       11.35        8.42      5.31 o
   3   9   6       34.78       38.10      7.46 o
   4   9   6        7.01        2.34      5.42 o
   5   9   6       94.05       98.73     11.05 o
   6   9   6       15.54       15.39     11.76 o
   7   9   6       19.26        9.54      8.20 o
   8   9   6        4.22        1.05      6.29 o
  -3  10   6        4.11        6.98     12.49 o
  -2  10   6       23.61       22.32     10.19 o
  -1  10   6        8.44       10.27      7.30 o
   0  10   6       38.44       36.70     13.53 o
   1  10   6        1.12        3.93      6.52 o
   2  10   6       21.95       30.83      6.92 o
   3  10   6       15.42       15.15      6.25 o
   4  10   6       31.44       34.71      8.12 o
   5  10   6       37.72       40.15     15.98 o
   6  10   6       28.27       20.13     14.68 o
   7  10   6        4.74        6.14      7.88 o
  -1  11   6        0.02       -8.94     10.38 o
   0  11   6       32.37       34.77     15.90 o
   1  11   6        1.16       -2.53      8.69 o
   2  11   6       28.63       59.76     12.96 o
   3  11   6        6.00       15.88      9.36 o
   4  11   6       42.59       76.73     23.20 o
   5  11   6        3.39       14.65      9.93 o
  -1  -4   7        0.02        4.58      4.63 o
   0  -4   7        0.06        3.72      6.24 o
   1  -4   7        0.07       -5.66     12.28 o
   2  -4   7        4.18        4.54      9.09 o
   3  -4   7       19.26       24.99     11.19 o
   4  -4   7       45.97       25.31     11.68 o
   5  -4   7       24.07       14.76     11.19 o
   6  -4   7       22.23       31.80     14.28 o
  -3  -3   7       72.56       66.56      9.81 o
  -2  -3   7       15.48       11.94      6.23 o
  -1  -3   7       40.83       51.14     13.72 o
   0  -3   7        0.41       -0.86      4.67 o
   1  -3   7       35.79       25.94      7.84 o
   2  -3   7        4.83        1.78      9.90 o
   4  -3   7        8.86       21.09      9.90 o
   5  -3   7       54.01       26.48      6.75 o
   6  -3   7        3.68        6.16      5.89 o
   7  -3   7        3.29       -0.81      3.80 o
  -4  -2   7       24.64       27.49     17.04 o
  -3  -2   7       77.63       84.38     10.76 o
  -2  -2   7        1.48        2.51      5.72 o
  -1  -2   7        8.39       16.83      5.83 o
   0  -2   7       75.96       80.96      6.45 o
   1  -2   7        0.93        5.47      4.24 o
   2  -2   7       47.07       39.65      5.11 o
   3  -2   7       79.33       83.40     15.58 o
   4  -2   7        6.48        0.94      9.25 o
   5  -2   7       81.56       60.02      5.20 o
   6  -2   7       14.93       15.52      3.75 o
   7  -2   7        0.63        3.19      3.85 o
   8  -2   7        2.87        7.76      4.40 o
  -4  -1   7        0.10       21.38     16.79 o
  -3  -1   7        0.01       11.81      6.91 o
  -2  -1   7        9.38       10.62      6.64 o
  -1  -1   7        3.55       -2.87      4.98 o
   0  -1   7      123.58      132.34     14.75 o
   1  -1   7        0.56       -2.72      4.69 o
   2  -1   7       34.66       32.49      5.47 o
   3  -1   7       16.61       15.70      4.82 o
   4  -1   7       33.65       30.54      5.51 o
   5  -1   7       41.77       37.50      7.04 o
   6  -1   7        7.74        4.36      3.73 o
   7  -1   7       23.55       17.41      5.32 o
   8  -1   7        0.02        1.95      3.78 o
   9  -1   7        6.04        5.33      5.52 o
  -5   0   7        4.20       15.18     27.34 o
  -4   0   7        1.40       10.76     12.09 o
  -3   0   7        4.54        5.08      8.29 o
  -2   0   7       15.40       16.25      6.65 o
  -1   0   7       27.12       25.89      4.55 o
   0   0   7       37.84       32.41      7.84 o
   1   0   7       72.45       76.85      7.88 o
   2   0   7       25.40       30.36      5.83 o
   3   0   7       43.26       44.97      5.39 o
   4   0   7      154.26      160.96      8.49 o
   5   0   7       45.01       54.59      7.78 o
   6   0   7       55.45       70.91      7.67 o
   7   0   7       63.19       51.01      6.14 o
   8   0   7       17.51       23.89      9.18 o
   9   0   7       11.44        9.86      5.22 o
  -5   1   7       15.08       33.10     32.12 o
  -4   1   7       59.23       56.88     12.42 o
  -3   1   7       44.20       38.06      6.17 o
  -2   1   7      124.72      117.79      8.49 o
  -1   1   7       42.25       55.30      8.23 o
   0   1   7       40.62       45.18      5.95 o
   1   1   7       47.51       54.43      6.06 o
   2   1   7      136.50      130.08     12.70 o
   3   1   7       20.61       26.10      5.81 o
   4   1   7      122.82      126.42     11.94 o
   5   1   7        4.11        5.34      4.67 o
   6   1   7        2.43        7.35      3.26 o
   7   1   7        3.59       -3.71      3.74 o
   8   1   7       16.44       16.03      5.26 o
   9   1   7        1.20        2.50      4.95 o
  10   1   7        0.00       -4.01      5.80 o
  -6   2   7       13.80        9.08      8.47 o
  -5   2   7       30.37       30.73      7.82 o
  -4   2   7      109.56      112.69     11.28 o
  -3   2   7      113.03       88.86      8.27 o
  -2   2   7      222.58      244.97     13.58 o
  -1   2   7       66.52       64.07      6.71 o
   0   2   7      186.37      188.40      9.74 o
   1   2   7        3.62        5.63      3.87 o
   2   2   7      174.35      167.31     16.31 o
   3   2   7        0.43        1.81      4.00 o
   4   2   7      102.49       92.57      7.95 o
   5   2   7       13.03        7.62      4.26 o
   6   2   7       13.61       14.16      4.22 o
   7   2   7       21.89       34.17      6.76 o
   8   2   7        3.24        2.72      3.98 o
   9   2   7        4.45        0.72      5.68 o
  10   2   7        2.16       -4.18      6.06 o
  -6   3   7       14.45       21.82     11.52 o
  -5   3   7        0.70        3.50     13.48 o
  -4   3   7       78.11       73.28     10.77 o
  -3   3   7       39.00       40.02      7.05 o
  -2   3   7       92.98       99.38      9.24 o
  -1   3   7        7.30        5.56      4.82 o
   0   3   7      207.70      187.19     10.12 o
   1   3   7       20.76       20.38      4.67 o
   2   3   7      665.30      713.57     17.89 o
   3   3   7       12.76        9.42      4.32 o
   4   3   7      486.64      529.71     15.29 o
   5   3   7       12.62       13.53      4.23 o
   6   3   7      127.15      136.71      8.87 o
   7   3   7        1.52        6.38      4.42 o
   8   3   7       77.39       75.10      6.89 o
   9   3   7        0.16        1.23      4.57 o
  10   3   7       28.88       35.45     10.73 o
  -6   4   7        2.56        1.15      8.92 o
  -5   4   7        0.40        4.21      8.39 o
  -4   4   7        3.09       16.51      8.37 o
  -3   4   7       75.37       71.46     18.68 o
  -2   4   7       19.98       22.36      5.37 o
  -1   4   7      215.59      199.43     10.97 o
   0   4   7      162.16      162.59     10.73 o
   1   4   7       11.30       19.58      4.98 o
   2   4   7      207.02      209.43     10.04 o
   3   4   7       28.98       35.69      7.21 o
   4   4   7       18.22       15.81      4.87 o
   5   4   7        6.23        6.02      4.26 o
   6   4   7        4.19        1.89      4.92 o
   7   4   7       17.11       13.06      5.18 o
   8   4   7       22.50       29.65      6.03 o
   9   4   7        2.44        5.92      4.86 o
  10   4   7       10.63       23.16      7.45 o
  -6   5   7        9.32       11.29      9.60 o
  -5   5   7        5.75        0.68     17.93 o
  -4   5   7        1.15       -0.51      8.35 o
  -3   5   7       20.99       16.53      9.84 o
  -2   5   7       90.49       86.07      8.08 o
  -1   5   7       25.09       14.92      4.93 o
   0   5   7      281.20      281.45     15.60 o
   1   5   7        5.00        3.06      4.95 o
   2   5   7        8.69        3.04      5.54 o
   3   5   7        0.03       -1.15      4.26 o
   4   5   7        6.59        8.52      4.89 o
   5   5   7       26.49       24.29      5.70 o
   6   5   7       65.99       72.52      9.60 o
   7   5   7       56.46       57.77      8.64 o
   8   5   7       38.94       47.97     10.11 o
   9   5   7        6.23        4.33      5.39 o
  10   5   7        0.37        3.34      6.17 o
  -5   6   7       34.32       48.65     12.76 o
  -4   6   7       67.48       59.60     13.33 o
  -3   6   7        0.09        1.21      8.32 o
  -2   6   7      234.74      231.33     16.40 o
  -1   6   7       56.26       58.87      7.80 o
   0   6   7      472.37      493.66     17.37 o
   1   6   7       12.54       21.09      5.98 o
   2   6   7      195.46      193.24     11.56 o
   3   6   7        0.20       -1.78      4.37 o
   4   6   7       51.26       58.55      7.32 o
   5   6   7      200.49      208.86     16.74 o
   6   6   7      100.99       94.68      8.71 o
   7   6   7       60.07       61.32     20.12 o
   8   6   7       25.09       35.70      7.60 o
   9   6   7        0.68        1.53      5.72 o
  10   6   7        0.73       -1.61      5.80 o
  -5   7   7       23.60       13.37     11.45 o
  -4   7   7       10.84        5.31      9.26 o
  -3   7   7        3.50        2.28     15.09 o
  -2   7   7       13.94        6.14      7.15 o
  -1   7   7        1.48        2.68      6.67 o
   0   7   7        4.68        4.41      5.05 o
   1   7   7       50.33       43.45      7.23 o
   2   7   7       24.76       27.99      6.39 o
   3   7   7       36.58       47.56      6.79 o
   4   7   7       36.42       40.16      6.79 o
   5   7   7        5.62        2.36      4.88 o
   6   7   7       17.02       23.05      7.45 o
   7   7   7        0.06        1.42      6.54 o
   8   7   7       20.68       20.76      6.62 o
   9   7   7       10.31        9.79      6.58 o
  -4   8   7        6.13        0.68     16.39 o
  -3   8   7       11.68        7.85      8.80 o
  -2   8   7       30.00       44.24     11.22 o
  -1   8   7       57.12       62.22     10.11 o
   0   8   7       61.04       64.47      9.64 o
   1   8   7       47.42       67.34     19.47 o
   2   8   7       90.25       72.07      9.68 o
   3   8   7       52.12       69.28      9.36 o
   4   8   7      101.74       98.39     14.82 o
   5   8   7      126.94      143.35     12.52 o
   6   8   7       34.11       26.27      8.98 o
   7   8   7       84.42       98.45     13.88 o
   8   8   7       23.25       14.47     12.82 o
   9   8   7        7.30        7.95      6.65 o
  -4   9   7        1.21        3.16     10.14 o
  -3   9   7       13.00       12.39     11.76 o
  -2   9   7        3.33        5.18     11.60 o
  -1   9   7       35.35       61.55     10.41 o
   0   9   7       13.81       17.30      7.35 o
   1   9   7       12.11        5.99      7.07 o
   2   9   7       93.92      101.13     13.54 o
   3   9   7       25.07       37.35      8.32 o
   4   9   7       14.42        9.72      7.96 o
   5   9   7      119.95      111.47     14.34 o
   6   9   7        0.09        0.89      6.97 o
   7   9   7       48.26       46.57     20.28 o
   8   9   7        0.31        0.91      7.15 o
  -2  10   7        0.03       -1.51      7.59 o
  -1  10   7       12.99       19.03     10.17 o
   0  10   7        2.40        1.86      7.83 o
   1  10   7        5.41        0.04      6.84 o
   2  10   7        8.46        1.41     10.76 o
   3  10   7       10.67        8.92      7.42 o
   4  10   7        0.01       -3.30      6.48 o
   5  10   7       41.40       76.85     12.96 o
   6  10   7        0.01       -0.41      6.88 o
   7  10   7       23.14       27.35     10.04 o
  -1  11   7       32.80       48.02     18.01 o
   0  11   7        0.22       -3.76     10.87 o
   1  11   7       24.84       27.61     10.57 o
   2  11   7        3.78        3.13      8.07 o
   3  11   7       26.29       24.50     13.79 o
   4  11   7        4.54        4.57      8.42 o
   5  11   7       38.14       38.00     12.01 o
   0  -3   8       11.91        4.01     14.43 o
   1  -3   8        2.76       35.53     12.65 o
   2  -3   8        4.39        4.87     11.84 o
   3  -3   8       10.67      -15.33     10.22 o
   4  -3   8       10.74       12.33      8.60 o
   5  -3   8       67.76       51.59     14.28 o
  -2  -2   8       31.19       42.86      9.23 o
  -1  -2   8        4.95        5.22      5.63 o
   0  -2   8        0.30        0.43     10.50 o
   1  -2   8       15.89       25.02      6.46 o
   2  -2   8        0.08        6.25      4.27 o
   3  -2   8        5.38       -6.19     10.63 o
   4  -2   8       71.01       70.07     11.36 o
   5  -2   8       15.76       12.40      6.63 o
   6  -2   8       46.69       36.49      4.87 o
   7  -2   8        0.90       -0.58      6.63 o
  -3  -1   8        0.11       -0.38     12.84 o
  -2  -1   8       19.33       21.82      6.68 o
  -1  -1   8        2.11        5.81      5.80 o
   0  -1   8       44.46       47.80     10.11 o
   1  -1   8       40.64       53.10      6.61 o
   2  -1   8       57.34       58.37      6.92 o
   3  -1   8       17.31       15.80      4.95 o
   4  -1   8       21.78       16.70      5.57 o
   5  -1   8        2.31        2.30      4.84 o
   6  -1   8        2.70        3.52      3.93 o
   7  -1   8       27.35       23.07      5.06 o
   8  -1   8        0.04       -0.26      3.84 o
  -4   0   8        3.64       19.64     18.59 o
  -3   0   8       49.91       50.55     23.84 o
  -2   0   8        1.95       -1.86     11.22 o
  -1   0   8       58.86       68.59     10.06 o
   0   0   8        2.91        0.30      5.80 o
   1   0   8       97.24      111.63     11.53 o
   2   0   8        1.21       -4.14      9.25 o
   3   0   8      197.81      199.11     23.99 o
   4   0   8        0.29       -6.46      4.63 o
   5   0   8       58.76       57.32      7.35 o
   6   0   8        4.52        6.48      5.21 o
   7   0   8        0.00       -2.52      3.97 o
   8   0   8       16.91       14.43      5.71 o
   9   0   8        1.09       -1.55      4.94 o
  -4   1   8       10.88       18.44     24.27 o
  -3   1   8       10.82        6.67     14.96 o
  -2   1   8       57.56       36.73      9.03 o
  -1   1   8        1.38        8.29      6.64 o
   0   1   8      117.63      110.54     11.67 o
   1   1   8        8.86       16.11      7.47 o
   2   1   8       84.27       88.48     23.28 o
   3   1   8       17.16        6.66      7.47 o
   4   1   8       20.08       22.54      7.80 o
   5   1   8       18.03       16.60      5.84 o
   6   1   8        0.31       -2.03      5.11 o
   7   1   8        0.02       -6.68      4.62 o
   8   1   8        4.04       -3.94      4.26 o
   9   1   8        0.01       -2.65      5.39 o
  -4   2   8       14.28       40.58     25.88 o
  -3   2   8       12.38       28.12      8.64 o
  -2   2   8       10.01        6.03      5.61 o
  -1   2   8        1.59        9.94      5.15 o
   0   2   8        3.52        7.92      5.32 o
   1   2   8        6.36       12.06      7.81 o
   2   2   8        0.06       -0.92      5.82 o
   3   2   8       48.94       45.56      6.24 o
   4   2   8       38.23       39.60      7.84 o
   5   2   8       33.93       39.04      5.98 o
   6   2   8        3.84        0.73      5.46 o
   7   2   8        7.11        7.71      5.70 o
   8   2   8        1.26        2.90      4.77 o
   9   2   8        1.14       -1.42      5.33 o
  -5   3   8       19.37       15.19     11.01 o
  -4   3   8        3.26        2.48      8.81 o
  -3   3   8       51.58       68.91     15.42 o
  -2   3   8       39.46       33.62      7.30 o
  -1   3   8       41.72       34.70      7.34 o
   0   3   8       14.62       13.84      5.47 o
   1   3   8      148.24      142.45     13.97 o
   2   3   8        7.65        5.49      5.01 o
   3   3   8      313.50      327.95     14.51 o
   4   3   8       23.36       32.50      6.50 o
   5   3   8       75.37       87.50      8.69 o
   6   3   8        0.02       -3.30      4.44 o
   7   3   8        2.64        6.46      4.49 o
   8   3   8        1.77        0.25      4.43 o
   9   3   8        1.05        9.97      7.71 o
  10   3   8        0.74        5.81      6.58 o
  -5   4   8       16.80       25.05     11.50 o
  -4   4   8        0.01        0.54      8.60 o
  -3   4   8       31.08       40.83     11.98 o
  -2   4   8       32.35       40.85     14.03 o
  -1   4   8      134.65      119.77     13.28 o
   0   4   8       43.15       35.46      6.72 o
   1   4   8      307.20      298.92     12.35 o
   2   4   8       35.09       32.11      6.59 o
   3   4   8      158.95      174.47     10.02 o
   4   4   8      113.23      121.56      9.02 o
   5   4   8       26.12       37.24      8.92 o
   6   4   8        7.24       11.50      5.47 o
   7   4   8        7.13        7.48      4.85 o
   8   4   8        0.02       -1.73      5.06 o
   9   4   8        3.91        5.08      5.12 o
  10   4   8        2.04       -6.32      7.33 o
  -5   5   8        1.72        1.07      9.81 o
  -4   5   8       62.86       75.69     14.48 o
  -3   5   8        4.22        1.46      8.19 o
  -2   5   8      235.42      205.19     20.19 o
  -1   5   8      327.85      354.99     28.99 o
   0   5   8      606.71      571.50     22.04 o
   1   5   8      676.82      692.30     26.79 o
   2   5   8      514.84      511.87     20.48 o
   3   5   8      206.86      193.70     10.89 o
   4   5   8      108.40      123.60      9.49 o
   5   5   8      170.92      183.99     11.41 o
   6   5   8       43.54       42.48      8.07 o
   7   5   8      196.98      207.84     25.55 o
   8   5   8       28.04       28.75      7.21 o
   9   5   8       27.30       36.72      8.14 o
  10   5   8        1.42        8.29      9.87 o
  -4   6   8       31.60       24.34     11.05 o
  -3   6   8        5.28       17.55     10.19 o
  -2   6   8        8.45       10.00      8.60 o
  -1   6   8        0.34        2.04      7.60 o
   0   6   8       29.11       21.24      6.48 o
   1   6   8        6.59        6.74      4.08 o
   2   6   8        4.78        9.74      4.17 o
   3   6   8        3.28       -2.20      4.40 o
   4   6   8       11.77       10.71      5.45 o
   5   6   8        3.88        6.02      5.81 o
   6   6   8       42.81       27.81      8.37 o
   7   6   8       37.52       34.69     17.44 o
   8   6   8        1.07        2.17      5.44 o
   9   6   8        2.59        1.16      5.91 o
  -4   7   8       13.54        4.60     10.27 o
  -3   7   8        5.19       -9.02      8.05 o
  -2   7   8       10.17        4.92      8.49 o
  -1   7   8        0.05       11.00      8.29 o
   0   7   8       66.46       83.62     18.25 o
   1   7   8       42.24       40.20      8.57 o
   2   7   8      219.75      261.56     14.43 o
   3   7   8      105.65       96.67      9.49 o
   4   7   8       83.49       97.72     13.30 o
   5   7   8        9.54       11.65      7.25 o
   6   7   8       10.38        9.03      7.05 o
   7   7   8       15.86       15.35      7.96 o
   8   7   8       23.71        8.90      7.68 o
   9   7   8        5.59       10.12      9.16 o
  -3   8   8        8.73        2.24     10.55 o
  -2   8   8       26.71       31.96     10.78 o
  -1   8   8        7.58        0.63      8.20 o
   0   8   8       27.31       35.76     10.63 o
   1   8   8        0.37       -5.55      7.02 o
   2   8   8        8.18        2.73      7.40 o
   3   8   8        0.21        4.77      7.25 o
   4   8   8       29.14       26.30      9.09 o
   5   8   8        4.53       -1.33      6.81 o
   6   8   8        0.01       -5.98      6.10 o
   7   8   8       25.26       13.26      8.17 o
   8   8   8        0.04        4.13      8.60 o
  -3   9   8        1.98       -6.14      9.31 o
  -2   9   8       35.62       49.82     13.09 o
  -1   9   8        4.60       -9.28      7.26 o
   0   9   8       26.78       52.36     12.02 o
   1   9   8        0.02        2.17      7.82 o
   2   9   8        0.05       -3.72      7.20 o
   3   9   8        0.73        4.99      8.14 o
   4   9   8        4.00       -0.08      7.29 o
   5   9   8       13.20        7.44      7.86 o
   6   9   8       28.43       30.93      9.26 o
   7   9   8        1.04        0.38      7.28 o
  -2  10   8       23.38       17.59     10.62 o
  -1  10   8        0.90        3.60      7.79 o
   0  10   8       22.57       16.23     10.60 o
   1  10   8        2.41        4.29      8.01 o
   2  10   8        9.16       15.58      8.93 o
   3  10   8        3.00        2.91      7.92 o
   4  10   8       23.36       22.20      8.91 o
   5  10   8        2.64       -1.47      7.45 o
   6  10   8       34.01       42.94     11.11 o
   0  11   8       11.98       13.41     10.19 o
   1  11   8        0.44      -12.49     12.82 o
   2  11   8        2.00        8.14     12.98 o
   3  11   8        0.77        6.64     11.68 o
   4  11   8       12.13       13.58      9.37 o
   1  -2   9        0.07       10.51      9.00 o
   2  -2   9       11.58       16.36      6.20 o
   3  -2   9        2.39      -18.25     12.17 o
   4  -2   9        0.14       -4.15     18.09 o
  -1  -1   9        0.01        1.38      8.59 o
   0  -1   9       14.07       11.76     23.38 o
   1  -1   9        0.98        6.78     14.12 o
   2  -1   9       50.09       44.44      6.73 o
   3  -1   9       16.69       11.99      5.14 o
   4  -1   9       12.08       12.34      6.35 o
   5  -1   9       32.02       32.50      6.58 o
   6  -1   9        1.99       -3.72      4.59 o
  -2   0   9        5.48        6.96     12.87 o
  -1   0   9        0.21        1.04     19.18 o
   0   0   9       20.80       21.71      8.28 o
   1   0   9        0.65        8.76      7.16 o
   2   0   9       38.69       25.34      8.28 o
   3   0   9        0.09        3.22      5.00 o
   4   0   9       10.91        1.65      5.73 o
   5   0   9        1.31       -2.12      7.00 o
   6   0   9        5.26        3.07      5.80 o
   7   0   9        1.95       -6.41      4.27 o
  -3   1   9        2.48       21.58     14.41 o
  -2   1   9       10.91       16.88     24.26 o
  -1   1   9        3.80       12.09     17.61 o
   0   1   9        0.03        7.35      6.89 o
   1   1   9       11.32        6.83     16.06 o
   2   1   9        4.99        4.15      7.43 o
   3   1   9        0.50        2.57     12.17 o
   4   1   9       38.90       48.97      9.22 o
   5   1   9        0.71       -0.95      5.27 o
   6   1   9       25.54       21.74      6.88 o
   7   1   9        0.18        9.19      6.02 o
   8   1   9        4.15        1.32      4.82 o
  -3   2   9       47.14       46.42     28.23 o
  -2   2   9       20.19       -1.33     14.46 o
  -1   2   9       43.09       48.01     10.96 o
   0   2   9        5.18       17.54      8.47 o
   1   2   9       70.82       58.70     11.13 o
   2   2   9       13.49       25.99      9.33 o
   3   2   9      283.37      254.37     26.53 o
   4   2   9       29.69       48.25      9.86 o
   5   2   9      229.13      204.24     16.21 o
   6   2   9       18.14       13.75      6.59 o
   7   2   9       26.16       19.91      6.77 o
   8   2   9        8.01       13.19      7.01 o
   9   2   9        2.09        3.54      5.98 o
  -3   3   9       24.42        0.32     18.82 o
  -2   3   9       13.82        6.08     17.34 o
  -1   3   9       48.12       48.77      8.85 o
   0   3   9        0.03        2.42      5.46 o
   1   3   9       38.53       53.30      7.83 o
   2   3   9       16.12       12.50      5.79 o
   3   3   9       86.88       67.53      8.47 o
   4   3   9      106.92      111.97      9.59 o
   5   3   9       83.18       86.07      8.69 o
   6   3   9       65.46       46.73     10.43 o
   7   3   9       12.73       14.31      6.96 o
   8   3   9       27.00       24.75     15.98 o
   9   3   9        2.09        0.04      5.92 o
  -3   4   9        5.23      -10.37      8.21 o
  -2   4   9       33.47       21.63     10.10 o
  -1   4   9      155.19      147.65     17.77 o
   0   4   9       51.47       41.12      8.46 o
   1   4   9      439.22      419.39     29.52 o
   2   4   9       70.73       49.56      8.61 o
   3   4   9      309.14      301.86     17.53 o
   4   4   9       42.26       38.00      7.61 o
   5   4   9      213.81      217.47     18.19 o
   6   4   9        2.67        4.17      5.57 o
   7   4   9      179.40      193.08     21.95 o
   8   4   9        0.15       -5.18      6.86 o
   9   4   9       44.46       37.12      8.52 o
  -3   5   9        0.81       -3.22     14.85 o
  -2   5   9        0.01        0.02     11.11 o
  -1   5   9        0.57       -0.48      9.41 o
   0   5   9      113.11      104.41     14.69 o
   1   5   9       10.17       14.26      6.75 o
   2   5   9       42.99       49.50     12.13 o
   3   5   9        0.55       12.63      5.58 o
   4   5   9        0.58        6.19      6.17 o
   5   5   9        8.17       14.20      6.41 o
   6   5   9       37.24       33.34      9.16 o
   7   5   9        5.91        5.90      7.25 o
   8   5   9       45.61       45.35      8.49 o
   9   5   9        8.22       17.40     14.83 o
  -3   6   9        6.16       18.48     10.80 o
  -2   6   9        6.79       10.50      9.44 o
  -1   6   9        1.38        2.95      9.17 o
   0   6   9        0.34       10.62     19.63 o
   1   6   9       64.27       36.91     10.88 o
   2   6   9        1.43      -10.86      7.24 o
   3   6   9      287.67      266.37     15.90 o
   4   6   9        1.69        2.70      7.16 o
   5   6   9       89.89       80.54     12.28 o
   6   6   9       32.55       27.82      9.25 o
   7   6   9        3.49        7.14      7.69 o
   8   6   9       17.93       10.34      8.66 o
   9   6   9        2.54        9.94      6.79 o
  -3   7   9       14.58       22.71     11.75 o
  -2   7   9        0.32       -1.51      9.53 o
  -1   7   9       39.39       45.71     12.66 o
   0   7   9       33.62       38.77     11.43 o
   1   7   9      142.12      119.64     16.04 o
   2   7   9        0.91        2.02      8.92 o
   3   7   9      136.05      134.63     15.52 o
   4   7   9       18.89       31.17      9.33 o
   5   7   9       12.31       14.26      8.32 o
   6   7   9        0.68       -2.60      6.31 o
   7   7   9        1.46       -0.41      6.65 o
   8   7   9        1.63        9.09      8.60 o
  -2   8   9       19.74       23.12     18.66 o
  -1   8   9       21.34        6.95      9.65 o
   0   8   9       66.50       99.62     16.71 o
   1   8   9       35.95       32.27     13.47 o
   2   8   9       34.04       42.84     17.36 o
   3   8   9       18.13       10.12      8.57 o
   4   8   9        1.99        6.59      8.45 o
   5   8   9       48.51       27.78     13.47 o
   6   8   9        1.81       -3.08      7.18 o
   7   8   9       62.55       85.11     13.44 o
   8   8   9        0.01        5.96      8.49 o
  -2   9   9        4.63       18.66     12.25 o
  -1   9   9       11.94        6.60      9.96 o
   0   9   9        7.61       19.46     10.33 o
   1   9   9       11.90        4.66      8.68 o
   2   9   9       28.63       17.19      9.43 o
   3   9   9       10.13        5.56      8.38 o
   4   9   9       13.07        2.76      8.36 o
   5   9   9       34.91       47.58     20.12 o
   6   9   9        9.11       17.42      9.51 o
   7   9   9       21.40       22.91     21.17 o
   0  10   9       25.10       39.90     12.25 o
   1  10   9       18.39       -4.94     11.52 o
   2  10   9       22.01        5.90      9.90 o
   3  10   9        8.53        7.54      8.95 o
   4  10   9       16.01       20.63      9.29 o
   5  10   9       13.25       14.74      9.68 o
   6  10   9       18.77       28.67     10.49 o
   1   0  10        4.07       11.49      8.09 o
   2   0  10        0.18       -0.01      7.87 o
   3   0  10       26.73        8.63      5.71 o
   4   0  10        0.08       10.93      6.83 o
   5   0  10       28.59       27.97     12.03 o
   0   1  10        8.20        6.77      8.18 o
   1   1  10        2.45       18.57     14.52 o
   2   1  10       28.61       29.12     18.09 o
   3   1  10        4.72       -7.19     18.98 o
   4   1  10       53.25       53.50      8.67 o
   5   1  10       13.72       12.30      6.70 o
   6   1  10       28.50       20.67     13.41 o
   7   1  10       14.12       10.97      6.46 o
  -1   2  10        6.07        4.54     18.01 o
   0   2  10        8.05       12.22     11.28 o
   1   2  10        0.07       -3.63     11.68 o
   2   2  10        2.58       -0.94      8.49 o
   3   2  10        0.57       -0.94     11.44 o
   4   2  10       32.65       24.42     10.46 o
   5   2  10        1.78       -0.47      7.61 o
   6   2  10       14.77        9.93      6.68 o
   7   2  10        0.95       -5.58      6.04 o
  -2   3  10       10.10       17.36     21.42 o
  -1   3  10        1.10        4.22     18.82 o
   0   3  10        0.04       -9.73     18.33 o
   1   3  10       17.72       14.51     18.66 o
   2   3  10        2.38        6.06     10.46 o
   3   3  10       13.51       19.05      9.51 o
   4   3  10        2.99       11.52      8.96 o
   5   3  10        1.45       -3.92      8.49 o
   6   3  10        9.61        6.15      9.06 o
   7   3  10        8.02       11.28      7.09 o
   8   3  10        2.50        6.99      7.83 o
  -2   4  10       21.63       17.04     20.28 o
  -1   4  10        5.76       -4.54     18.33 o
   0   4  10      121.04      137.26     28.23 o
   1   4  10       27.31       16.29      8.82 o
   2   4  10       90.82       89.59     10.15 o
   3   4  10       14.56       11.41      9.93 o
   4   4  10        0.41        2.15      9.08 o
   5   4  10       16.75       10.02     10.55 o
   6   4  10        0.44        4.22     12.98 o
   7   4  10       14.37        2.29      7.48 o
   8   4  10       10.32       19.04      8.93 o
  -2   5  10        1.61        9.93     11.43 o
  -1   5  10        4.31       -3.16      9.47 o
   0   5  10       19.12       19.57      9.91 o
   1   5  10       48.90       53.71     13.79 o
   2   5  10       91.27       75.96     13.09 o
   3   5  10        5.31       -9.60     13.06 o
   4   5  10       92.31       94.97     13.13 o
   5   5  10       17.79        3.98      7.16 o
   6   5  10      113.11      127.01     21.50 o
   7   5  10       13.78        3.41     11.68 o
   8   5  10      107.98      146.67     26.61 o
  -2   6  10       12.44        8.77     10.78 o
  -1   6  10       13.76        3.49      9.33 o
   0   6  10        1.18       -3.91     20.04 o
   1   6  10       24.84        3.47     15.25 o
   2   6  10       36.80       18.17     10.34 o
   3   6  10       61.44       65.18     12.32 o
   4   6  10       46.72       48.42     11.76 o
   5   6  10       36.47       47.84     11.07 o
   6   6  10        0.18        1.13      7.37 o
   7   6  10        0.23       -2.67      7.71 o
   8   6  10        5.20       17.18      8.37 o
  -2   7  10        0.00        7.63     10.61 o
  -1   7  10       21.87        8.24     11.07 o
   0   7  10        0.70        2.10      9.58 o
   1   7  10       78.63       73.34     14.14 o
   2   7  10        1.86        2.49     14.36 o
   3   7  10        9.91        9.75      9.07 o
   4   7  10       10.63        5.47      8.69 o
   5   7  10        0.00       -0.47      7.72 o
   6   7  10       11.40       -0.66      7.94 o
   7   7  10       10.32       12.49      8.03 o
   8   7  10        8.36       -1.76      7.79 o
  -1   8  10        6.74        2.55      9.64 o
   0   8  10        7.99       -9.52      9.49 o
   1   8  10       25.65       11.12     10.05 o
   2   8  10        7.82       14.79      9.66 o
   3   8  10        5.54        2.90     12.90 o
   4   8  10        3.36       10.13      8.81 o
   5   8  10        0.06        2.75      8.13 o
   6   8  10        6.78       11.11      8.99 o
   7   8  10       10.97        7.77      8.60 o
   0   9  10        1.47       -8.79      8.79 o
   1   9  10       56.69       53.21     13.49 o
   2   9  10        0.42        8.53     14.20 o
   3   9  10       47.73       62.17     14.60 o
   4   9  10        1.83        4.42      8.34 o
   5   9  10       11.39       12.58      9.51 o
   6   9  10        4.70       -8.89      7.61 o
   2  10  10        0.36      -10.97     21.17 o
   3  10  10       20.26       10.56     18.90 o
   4  10  10        1.07       -7.67     10.30 o
   2   2  11        0.08        7.35     12.09 o
   3   2  11        6.84       19.54     10.95 o
   4   2  11        0.41        6.70     21.25 o
   5   2  11       33.73       32.40      8.41 o
   1   3  11       19.66       -9.09     17.68 o
   2   3  11       29.77        1.30     18.17 o
   3   3  11       20.46       19.69     10.43 o
   4   3  11        2.07       -5.24     13.71 o
   5   3  11       26.49       26.74     23.28 o
   6   3  11        1.86        6.47      8.02 o
   0   4  11        0.49       12.82     21.25 o
   1   4  11       67.64       32.12     20.60 o
   2   4  11        7.45       12.33     18.66 o
   3   4  11       23.64       26.28     18.50 o
   4   4  11       68.72       67.82     20.44 o
   5   4  11        2.29        2.92     14.60 o
   6   4  11       67.83       62.63     19.79 o
   7   4  11       38.27       25.45     10.14 o
   0   5  11        2.50      -12.82     18.33 o
   1   5  11        4.36        2.60     18.98 o
   2   5  11        2.84       -4.22     16.55 o
   3   5  11        0.38      -17.36     14.76 o
   4   5  11       38.70       32.61     18.66 o
   5   5  11        4.33        9.57     15.41 o
   6   5  11       15.04       17.04     15.74 o
   7   5  11        0.02       -0.32     12.98 o
   0   6  11        7.50       -0.34     29.77 o
   1   6  11       14.41       13.94     10.32 o
   2   6  11        8.70        2.35      9.21 o
   3   6  11        3.11       -6.81      8.28 o
   4   6  11       23.69        9.82     15.74 o
   5   6  11        0.34      -20.93     13.95 o
   6   6  11       15.65       10.38     15.41 o
   7   6  11        0.02      -15.25     12.01 o
   0   7  11       13.04       18.21     11.67 o
   1   7  11        1.69       -7.75     18.66 o
   2   7  11       28.68        9.14      9.02 o
   3   7  11        2.53       -0.37      8.92 o
   4   7  11        3.74       -1.70     13.55 o
   5   7  11       17.03        3.70      9.01 o
   6   7  11        6.38        2.13     10.71 o
   1   8  11        3.47        3.98     10.59 o
   2   8  11       52.97       43.44     28.15 o
   3   8  11       12.68        9.60      9.78 o
   4   8  11       39.12       42.06     11.99 o
   5   8  11        4.06       -8.81      7.74 o
   3   9  11       16.91       17.54     10.80 o
 
